# Supplementary material for: Hexa-μ-chlorido-hexa­chlorido(η6-hexa­methyl­benzene)trialuminium(III)lanthanum(III) benzene solvate
Source: Acta Crystallogr Sect E Struct Rep Online. 2009 Feb 18;65(Pt 3):m286–7. doi: 10.1107/S1600536809004899 (PMC2968558; doi:10.1107/S1600536809004899)
Supplement: Supplementary file 1 [file e-65-0m286-sup1.cif]

##############################################################################
###                                                                        ###
###        Electronic paper (Acta Crystallographica Section E)             ###
###                                                                        ###
##############################################################################
#                                                                            #
# This CIF contains the data in a paper accepted for publication in Acta     #
# Crystallographica Section E. It conforms to the requirements of Notes      #
# for Authors for Section E, and has been peer reviewed under the auspices   #
# of the IUCr Commission on Journals.                                        #
#                                                                            #
# Full details of the Crystallographic Information File format               #
# are given in the paper "The Crystallographic Information File (CIF):       #
# a New Standard Archive File for Crystallography" by S. R. Hall, F. H.      #
# Allen and I. D. Brown [Acta Cryst. (1991), A47, 655-685].                  #
#                                                                            #
# The current version of the core CIF dictionary is obtainable from          #
# ftp://ftp.iucr.org/pub/cif_core.dic. The current version number is 2.4.    #
#                                                                            #
# Software is freely available for graphical display of the structure(s) in  #
# this CIF.  For information consult the CIF home page http://www.iucr.org/  #
# cif/home.html                                                              #
#                                                                            #
# This file may be used for bona fide research purposes within the           #
# scientific community so long as proper attribution is given to the journal # 
# article from which it was obtained.                                        #
#                                                                            #
##############################################################################
                                             
data_global
_audit_creation_method
;
SHELXTL
;
_journal_date_recd_electronic     2009-02-02
_journal_date_accepted     2009-02-10
_journal_name_full     'Acta Crystallographica, Section E'
_journal_year     2009
_journal_volume     65
_journal_issue      3
_journal_page_first     m286
_journal_page_last     m287
_journal_paper_category     QM
_journal_coeditor_code     CV2516
_publ_contact_author_name     'Petrukhina, Marina A.'
_publ_contact_author_address
;
Department of Chemistry
University at Albany
1400 Washington avenue
Albany NY 12222
USA
;
_publ_contact_author_email     'marina@albany.edu'
_publ_contact_author_fax     '518-442-3462'
_publ_contact_author_phone     '518-442-4406'
_publ_section_title
;\
Hexa-\m-chlorido-hexachlorido(\h^6^-hexamethylbenzene)trialuminium(III)\
lanthanum(III) benzene solvate
;
loop_
    _publ_author_name
    _publ_author_footnote
    _publ_author_address
    'Filatov, Alexander S.' .
;
Department of Chemistry
University at Albany
1400 Washington Avenue
Albany
NY 12222
USA
;
    'Gifford, Sarah N.' .
;
Department of Chemistry
University at Albany
1400 Washington Avenue
Albany
NY 12222
USA
;
    'Kumar, D. Krishna' .
;
Department of Chemistry
University at Albany
1400 Washington Avenue
Albany
NY 12222
USA
;
    'Petrukhina, Marina A.' .
;
Department of Chemistry
University at Albany
1400 Washington Avenue
Albany
NY 12222
USA
;
_publ_section_synopsis     .
data_I
_audit_creation_method     SHELXL-97
_chemical_name_systematic
;
Hexa-\m-chlorido-hexachlorido(\h^6^-
hexamethylbenzene)trialuminium(III)lanthanum(III) benzene solvate
;
_chemical_name_common     ?
_chemical_formula_moiety     'C12 H18 Al3 Cl12 La, C6 H6'
_chemical_formula_sum     'C18 H24 Al3 Cl12 La'
_chemical_formula_iupac     '[Al3 La Cl12 (C12 H18)], C6 H6'
_chemical_formula_weight     885.62
_chemical_melting_point     ?
_symmetry_cell_setting     Orthorhombic
_symmetry_space_group_name_H-M     'P n m a'
_symmetry_space_group_name_Hall     '-P 2ac 2n'
loop_
    _symmetry_equiv_pos_as_xyz
    'x, y, z'
    '-x+1/2, -y, z+1/2'
    '-x, y+1/2, -z'
    'x+1/2, -y+1/2, -z+1/2'
    '-x, -y, -z'
    'x-1/2, y, -z-1/2'
    'x, -y-1/2, z'
    '-x-1/2, y-1/2, z-1/2'
_cell_length_a     12.2127(6)
_cell_length_b     16.4205(8)
_cell_length_c     16.9790(8)
_cell_angle_alpha     90.00
_cell_angle_beta     90.00
_cell_angle_gamma     90.00
_cell_volume     3404.9(3)
_cell_formula_units_Z     4
_cell_measurement_reflns_used     7019
_cell_measurement_theta_min     2.48
_cell_measurement_theta_max     28.16
_cell_measurement_temperature     173(2)
_exptl_crystal_description     block
_exptl_crystal_colour     yellow
_exptl_crystal_size_max     0.22
_exptl_crystal_size_mid     0.20
_exptl_crystal_size_min     0.16
_exptl_crystal_density_diffrn     1.728
_exptl_crystal_density_meas     ?
_exptl_crystal_density_method     'not measured'
_exptl_crystal_F_000     1728
_exptl_absorpt_coefficient_mu     2.284
_exptl_absorpt_correction_type     'multi-scan'
_exptl_absorpt_process_details     '(SADABS; Bruker, 2003)'
_exptl_absorpt_correction_T_min     0.613
_exptl_absorpt_correction_T_max     0.697
_exptl_special_details
;
;
_diffrn_ambient_temperature     173(2)
_diffrn_radiation_type     Mo-K\a
_diffrn_radiation_wavelength     0.71073
_diffrn_radiation_source     'fine-focus sealed tube'
_diffrn_radiation_monochromator     graphite
_diffrn_measurement_device_type     'Bruker SMART APEX CCD area-detector'
_diffrn_measurement_method     '0.30\% \w'
_diffrn_detector_area_resol_mean     ?
_diffrn_reflns_number     28535
_diffrn_reflns_av_R_equivalents     0.0182
_diffrn_reflns_av_sigmaI/netI     0.0115
_diffrn_reflns_theta_min     2.05
_diffrn_reflns_theta_max     28.30
_diffrn_reflns_theta_full     25.00
_diffrn_measured_fraction_theta_max     0.970
_diffrn_measured_fraction_theta_full     1.000
_diffrn_reflns_limit_h_min     -15
_diffrn_reflns_limit_h_max     16
_diffrn_reflns_limit_k_min     -21
_diffrn_reflns_limit_k_max     21
_diffrn_reflns_limit_l_min     -22
_diffrn_reflns_limit_l_max     22
_diffrn_standards_number     0
_diffrn_standards_interval_count     ?
_diffrn_standards_interval_time     ?
_diffrn_standards_decay_%     ?
_refine_special_details
;
Refinement of <i>F</i>^2^ against ALL reflections. The weighted <i>R</i>-factor
<i>wR</i> and goodness of fit <i>S</i> are based on <i>F</i>^2^, conventional
<i>R</i>-factors <i>R</i> are based on <i>F</i>, with <i>F</i> set to zero for
negative <i>F</i>^2^. The threshold expression of <i>F</i>^2^ >
\s(<i>F</i>^2^) is used only for calculating <i>R</i>-factors(gt) <i>etc</i>.
and is not relevant to the choice of reflections for refinement.
<i>R</i>-factors based on <i>F</i>^2^ are statistically about twice as large
as those based on <i>F</i>, and <i>R</i>- factors based on ALL data will be
even larger.
;
_reflns_number_total     4250
_reflns_number_gt     3911
_reflns_threshold_expression     I>2\s(I)
_refine_ls_structure_factor_coef     Fsqd
_refine_ls_matrix_type     full
_refine_ls_R_factor_all     0.0272
_refine_ls_R_factor_gt     0.0246
_refine_ls_wR_factor_gt     0.0615
_refine_ls_wR_factor_ref     0.0632
_refine_ls_goodness_of_fit_ref     1.050
_refine_ls_restrained_S_all     1.050
_refine_ls_number_reflns     4250
_refine_ls_number_parameters     189
_refine_ls_number_restraints     0
_refine_ls_hydrogen_treatment     noref
_refine_ls_weighting_scheme     calc
_refine_ls_weighting_details
         'calc w=1/[\s^2^(Fo^2^)+(0.0304P)^2^+3.1621P] where P=(Fo^2^+2Fc^2^)/3'
_atom_sites_solution_hydrogens     geom
_atom_sites_solution_primary     direct
_atom_sites_solution_secondary     difmap
_refine_ls_shift/su_max     0.000
_refine_ls_shift/su_mean     0.000
_refine_diff_density_max     0.889
_refine_diff_density_min     -0.985
_refine_ls_extinction_method     none
_refine_ls_extinction_coef     ?
loop_
    _atom_type_symbol
    _atom_type_description
    _atom_type_scat_dispersion_real
    _atom_type_scat_dispersion_imag
    _atom_type_scat_source
    'C' 'C' 0.0033 0.0016
                         'International Tables Vol C Tables 4.2.6.8 and 6.1.1.4'
    'H' 'H' 0.0000 0.0000
                         'International Tables Vol C Tables 4.2.6.8 and 6.1.1.4'
    'Al' 'Al' 0.0645 0.0514
                         'International Tables Vol C Tables 4.2.6.8 and 6.1.1.4'
    'Cl' 'Cl' 0.1484 0.1585
                         'International Tables Vol C Tables 4.2.6.8 and 6.1.1.4'
    'La' 'La' -0.2871 2.4523
                         'International Tables Vol C Tables 4.2.6.8 and 6.1.1.4'
_computing_data_collection     'SMART (Bruker, 2003)'
_computing_cell_refinement     'SAINT (Bruker, 2003)'
_computing_data_reduction     'SAINT (Bruker, 2003)'
_computing_structure_solution     'SHELXS97 (Sheldrick, 2008)'
_computing_structure_refinement     'SHELXL97 (Sheldrick, 2008)'
_computing_molecular_graphics
;
SHELXTL (Sheldrick, 2008) and ORTEP-3 for Windows (Farrugia,
1997)
;
_computing_publication_material
;
SHELXTL (Sheldrick, 2008) and publCIF (Westrip, 2009)
;
loop_
    _atom_site_type_symbol
    _atom_site_label
    _atom_site_fract_x
    _atom_site_fract_y
    _atom_site_fract_z
    _atom_site_U_iso_or_equiv
    _atom_site_adp_type
    _atom_site_calc_flag
    _atom_site_refinement_flags
    _atom_site_occupancy
    _atom_site_disorder_assembly
    _atom_site_disorder_group
    La La1 0.106393(12) 0.2500 0.425620(9) 0.02758(6) Uani d S 1 . .
    Al Al1 0.09537(6) 0.04272(4) 0.32343(5) 0.04146(16) Uani d . 1 . .
    Al Al2 -0.20200(8) 0.2500 0.41914(6) 0.0403(2) Uani d S 1 . .
    Cl Cl1 -0.02765(6) 0.03298(4) 0.23836(5) 0.06224(19) Uani d . 1 . .
    Cl Cl2 0.18966(7) -0.06204(4) 0.34109(6) 0.0684(2) Uani d . 1 . .
    Cl Cl3 0.19872(5) 0.14875(3) 0.30139(3) 0.04206(13) Uani d . 1 . .
    Cl Cl4 0.02586(5) 0.08226(4) 0.43571(3) 0.04489(14) Uani d . 1 . .
    Cl Cl5 -0.09121(6) 0.2500 0.52121(4) 0.04250(18) Uani d S 1 . .
    Cl Cl6 -0.08346(6) 0.2500 0.32208(4) 0.03682(16) Uani d S 1 . .
    Cl Cl7 -0.29273(6) 0.14181(5) 0.41927(4) 0.05841(18) Uani d . 1 . .
    C C1 0.3384(3) 0.2500 0.4729(2) 0.0515(10) Uani d S 1 . .
    C C2 0.3003(3) 0.17691(17) 0.50333(19) 0.0609(8) Uani d . 1 . .
    C C3 0.2212(3) 0.1777(3) 0.5621(2) 0.0823(13) Uani d . 1 . .
    C C4 0.1820(3) 0.2500 0.5901(2) 0.096(3) Uani d S 1 . .
    C C5 0.4271(4) 0.2500 0.4107(3) 0.194(5) Uani d S 1 . .
    H H5A 0.4789 0.2943 0.4214 0.291 Uiso calc PR 0.50 A .
    H H5B 0.3940 0.2580 0.3587 0.291 Uiso calc PR 0.50 . .
    H H5C 0.4659 0.1978 0.4118 0.291 Uiso calc PR 0.50 . .
    C C6 0.3258(8) 0.0879(6) 0.4928(7) 0.087(3) Uani d P 0.50 A 1
    H H6A 0.3781 0.0706 0.5332 0.130 Uiso calc PR 0.50 A 1
    H H6B 0.3577 0.0791 0.4405 0.130 Uiso calc PR 0.50 A 1
    H H6C 0.2583 0.0561 0.4977 0.130 Uiso calc PR 0.50 A 1
    C C7 0.1582(8) 0.1206(6) 0.6166(5) 0.093(3) Uani d P 0.50 . 1
    H H7A 0.1812 0.1299 0.6711 0.139 Uiso calc PR 0.50 . 1
    H H7B 0.1735 0.0640 0.6019 0.139 Uiso calc PR 0.50 . 1
    H H7C 0.0796 0.1312 0.6117 0.139 Uiso calc PR 0.50 . 1
    C C6X 0.3773(8) 0.1077(7) 0.4617(6) 0.084(4) Uani d P 0.50 A 2
    H H6X1 0.4398 0.0956 0.4959 0.126 Uiso calc PR 0.50 A 2
    H H6X2 0.4039 0.1281 0.4109 0.126 Uiso calc PR 0.50 A 2
    H H6X3 0.3344 0.0581 0.4533 0.126 Uiso calc PR 0.50 A 2
    C C7X 0.2146(9) 0.0787(5) 0.5824(6) 0.092(3) Uani d P 0.50 . 2
    H H7X1 0.1425 0.0659 0.6045 0.137 Uiso calc PR 0.50 . 2
    H H7X2 0.2716 0.0646 0.6206 0.137 Uiso calc PR 0.50 . 2
    H H7X3 0.2257 0.0473 0.5339 0.137 Uiso calc PR 0.50 . 2
    C C8 0.1026(4) 0.2500 0.6586(3) 0.194(5) Uani d S 1 A .
    H H8A 0.0691 0.1960 0.6636 0.291 Uiso calc PR 0.50 . .
    H H8B 0.0454 0.2907 0.6494 0.291 Uiso calc PR 0.50 . .
    H H8C 0.1420 0.2633 0.7072 0.291 Uiso calc PR 0.50 . .
    C C9 0.5948(4) 0.2500 0.6119(3) 0.088(2) Uani d S 1 . .
    H H9 0.6600 0.2500 0.5814 0.106 Uiso calc SR 1 . .
    C C10 0.5464(3) 0.1771(2) 0.6345(2) 0.0750(10) Uani d . 1 . .
    H H10 0.5779 0.1265 0.6193 0.090 Uiso calc R 1 . .
    C C11 0.4547(3) 0.1790(2) 0.6780(2) 0.0679(9) Uani d . 1 . .
    H H11 0.4212 0.1293 0.6936 0.082 Uiso calc R 1 . .
    C C12 0.4094(3) 0.2500 0.7000(3) 0.0646(12) Uani d S 1 . .
    H H12 0.3449 0.2500 0.7312 0.077 Uiso calc SR 1 . .
loop_
    _atom_site_aniso_label
    _atom_site_aniso_U_11
    _atom_site_aniso_U_22
    _atom_site_aniso_U_33
    _atom_site_aniso_U_12
    _atom_site_aniso_U_13
    _atom_site_aniso_U_23
    La1 0.02175(8) 0.03570(10) 0.02528(9) 0.000 0.00028(5) 0.000
    Al1 0.0428(4) 0.0342(3) 0.0475(4) -0.0003(3) -0.0093(3) -0.0026(3)
    Al2 0.0247(4) 0.0577(6) 0.0384(5) 0.000 0.0008(4) 0.000
    Cl1 0.0664(4) 0.0525(4) 0.0678(4) 0.0015(3) -0.0311(3) -0.0082(3)
    Cl2 0.0666(4) 0.0438(3) 0.0947(6) 0.0136(3) -0.0232(4) -0.0036(4)
    Cl3 0.0434(3) 0.0424(3) 0.0404(3) -0.0030(2) 0.0099(2) -0.0068(2)
    Cl4 0.0460(3) 0.0431(3) 0.0456(3) -0.0101(2) 0.0013(2) 0.0080(2)
    Cl5 0.0288(3) 0.0687(5) 0.0300(3) 0.000 0.0031(3) 0.000
    Cl6 0.0277(3) 0.0530(4) 0.0298(3) 0.000 -0.0025(3) 0.000
    Cl7 0.0418(3) 0.0720(5) 0.0615(4) -0.0171(3) 0.0028(3) -0.0021(3)
    C1 0.0227(14) 0.099(3) 0.0325(16) 0.000 -0.0035(12) 0.000
    C2 0.0654(17) 0.0486(14) 0.0688(18) 0.0173(13) -0.0438(16) -0.0151(13)
    C3 0.071(2) 0.114(3) 0.0617(19) -0.055(2) -0.0416(18) 0.055(2)
    C4 0.0269(19) 0.237(9) 0.0259(18) 0.000 -0.0009(14) 0.000
    C5 0.0328(17) 0.507(15) 0.0414(19) 0.000 0.0080(14) 0.000
    C6 0.082(7) 0.060(5) 0.118(9) 0.034(5) -0.054(6) -0.025(5)
    C7 0.099(7) 0.110(7) 0.070(5) -0.061(6) -0.042(5) 0.058(5)
    C6X 0.075(6) 0.089(8) 0.087(7) 0.044(6) -0.037(5) -0.040(6)
    C7X 0.111(8) 0.067(5) 0.097(7) -0.032(5) -0.053(6) 0.048(5)
    C8 0.0328(17) 0.507(15) 0.0414(19) 0.000 0.0080(14) 0.000
    C9 0.052(3) 0.172(7) 0.041(2) 0.000 0.0042(19) 0.000
    C10 0.081(2) 0.080(2) 0.0634(19) 0.029(2) -0.0217(18) -0.0169(17)
    C11 0.070(2) 0.069(2) 0.0653(19) -0.0142(17) -0.0277(16) 0.0189(16)
    C12 0.039(2) 0.105(4) 0.049(2) 0.000 -0.0136(17) 0.000
_geom_special_details
;
All e.s.d.'s (except the e.s.d. in the dihedral angle between two l.s. planes)
are estimated using the full covariance matrix. The cell e.s.d.'s are taken
into account individually in the estimation of e.s.d.'s in distances, angles
and torsion angles; correlations between e.s.d.'s in cell parameters are only
used when they are defined by crystal symmetry. An approximate (isotropic)
treatment of cell e.s.d.'s is used for estimating e.s.d.'s involving l.s.
planes.
;
loop_
    _geom_bond_atom_site_label_1
    _geom_bond_atom_site_label_2
    _geom_bond_site_symmetry_2
    _geom_bond_distance
    _geom_bond_publ_flag
    La1 C1 . 2.945(3) yes
    La1 C2 . 2.965(2) yes
    La1 C3 . 2.957(3) yes
    La1 C4 . 2.941(4) yes
    La1 Cl3 . 2.9128(5) yes
    La1 Cl4 . 2.9298(6) yes
    La1 Cl5 . 2.9083(7) yes
    La1 Cl6 . 2.9097(7) yes
    La1 Cg1 . 2.613(3) yes
    Cg1 Cg2 . 3.612(4) yes
    La1 Cl3 7_565 2.9128(5) ?
    La1 Cl4 7_565 2.9298(6) ?
    La1 C3 7_565 2.957(3) ?
    La1 C2 7_565 2.965(2) ?
    Al1 Cl1 . 2.0902(10) ?
    Al1 Cl2 . 2.0918(10) ?
    Al1 Cl3 . 2.1828(9) ?
    Al1 Cl4 . 2.1855(10) ?
    Al2 Cl7 . 2.0937(9) ?
    Al2 Cl7 7_565 2.0937(9) ?
    Al2 Cl6 . 2.1936(12) ?
    Al2 Cl5 . 2.1987(12) ?
    C1 C2 7_565 1.387(4) ?
    C1 C2 . 1.387(4) ?
    C1 C5 . 1.513(6) ?
    C2 C3 . 1.389(5) ?
    C2 C6 . 1.505(10) ?
    C2 C6X . 1.635(10) ?
    C3 C4 . 1.366(5) ?
    C3 C7 . 1.525(7) ?
    C3 C7X . 1.663(8) ?
    C4 C3 7_565 1.366(5) ?
    C4 C8 . 1.514(6) ?
    C5 H5A . 0.9800 ?
    C5 H5B . 0.9800 ?
    C5 H5C . 0.9800 ?
    C8 H8A . 0.9800 ?
    C8 H8B . 0.9800 ?
    C8 H8C . 0.9800 ?
    C6 H6A . 0.9800 ?
    C6 H6B . 0.9800 ?
    C6 H6C . 0.9800 ?
    C7 H7A . 0.9800 ?
    C7 H7B . 0.9800 ?
    C7 H7C . 0.9800 ?
    C6X H6X1 . 0.9800 ?
    C6X H6X2 . 0.9800 ?
    C6X H6X3 . 0.9800 ?
    C7X H7X1 . 0.9800 ?
    C7X H7X2 . 0.9800 ?
    C7X H7X3 . 0.9800 ?
    C9 C10 . 1.389(5) ?
    C9 C10 7_565 1.389(5) ?
    C9 H9 . 0.9500 ?
    C10 C11 . 1.343(5) ?
    C10 H10 . 0.9500 ?
    C11 C12 . 1.344(4) ?
    C11 H11 . 0.9500 ?
    C12 C11 7_565 1.344(4) ?
    C12 H12 . 0.9500 ?
loop_
    _geom_angle_atom_site_label_1
    _geom_angle_atom_site_label_2
    _geom_angle_atom_site_label_3
    _geom_angle_site_symmetry_1
    _geom_angle_site_symmetry_3
    _geom_angle
    _geom_angle_publ_flag
    Cl5 La1 Cl6 . . 71.09(2) ?
    Cl5 La1 Cl3 . . 136.497(15) ?
    Cl6 La1 Cl3 . . 82.586(17) ?
    Cl5 La1 Cl3 . 7_565 136.497(14) ?
    Cl6 La1 Cl3 . 7_565 82.586(17) ?
    Cl3 La1 Cl3 . 7_565 69.61(2) ?
    Cl5 La1 Cl4 . . 71.868(13) ?
    Cl6 La1 Cl4 . . 76.576(13) ?
    Cl3 La1 Cl4 . . 68.636(17) ?
    Cl3 La1 Cl4 7_565 . 135.147(17) ?
    Cl5 La1 Cl4 . 7_565 71.868(13) ?
    Cl6 La1 Cl4 . 7_565 76.576(13) ?
    Cl3 La1 Cl4 . 7_565 135.147(17) ?
    Cl3 La1 Cl4 7_565 7_565 68.636(17) ?
    Cl4 La1 Cl4 . 7_565 140.15(3) ?
    Cl5 La1 C4 . . 74.37(8) ?
    Cl6 La1 C4 . . 145.46(8) ?
    Cl3 La1 C4 . . 124.47(6) ?
    Cl3 La1 C4 7_565 . 124.47(6) ?
    Cl4 La1 C4 . . 92.86(3) ?
    Cl4 La1 C4 7_565 . 92.86(3) ?
    Cl5 La1 C1 . . 130.25(7) ?
    Cl6 La1 C1 . . 158.66(7) ?
    Cl3 La1 C1 . . 79.93(6) ?
    Cl3 La1 C1 7_565 . 79.93(6) ?
    Cl4 La1 C1 . . 107.879(16) ?
    Cl4 La1 C1 7_565 . 107.879(17) ?
    C4 La1 C1 . . 55.88(10) ?
    Cl5 La1 C3 . 7_565 87.49(8) ?
    Cl6 La1 C3 . 7_565 148.34(6) ?
    Cl3 La1 C3 . 7_565 127.81(6) ?
    Cl3 La1 C3 7_565 7_565 98.90(10) ?
    Cl4 La1 C3 . 7_565 119.39(10) ?
    Cl4 La1 C3 7_565 7_565 74.68(7) ?
    C4 La1 C3 . 7_565 26.77(10) ?
    C1 La1 C3 . 7_565 47.94(8) ?
    Cl5 La1 C3 . . 87.49(8) ?
    Cl6 La1 C3 . . 148.34(6) ?
    Cl3 La1 C3 . . 98.90(10) ?
    Cl3 La1 C3 7_565 . 127.81(6) ?
    Cl4 La1 C3 . . 74.68(7) ?
    Cl4 La1 C3 7_565 . 119.39(10) ?
    C4 La1 C3 . . 26.77(10) ?
    C1 La1 C3 . . 47.94(8) ?
    C3 La1 C3 7_565 . 47.35(17) ?
    Cl5 La1 C2 . 7_565 114.49(8) ?
    Cl6 La1 C2 . 7_565 154.88(5) ?
    Cl3 La1 C2 . 7_565 104.12(8) ?
    Cl3 La1 C2 7_565 7_565 77.41(6) ?
    Cl4 La1 C2 . 7_565 128.51(5) ?
    Cl4 La1 C2 7_565 7_565 82.04(6) ?
    C4 La1 C2 . 7_565 47.68(9) ?
    C1 La1 C2 . 7_565 27.14(7) ?
    C3 La1 C2 7_565 7_565 27.13(10) ?
    C3 La1 C2 . 7_565 55.61(8) ?
    Cl5 La1 C2 . . 114.49(8) ?
    Cl6 La1 C2 . . 154.88(5) ?
    Cl3 La1 C2 . . 77.41(6) ?
    Cl3 La1 C2 7_565 . 104.12(8) ?
    Cl4 La1 C2 . . 82.04(6) ?
    Cl4 La1 C2 7_565 . 128.51(5) ?
    C4 La1 C2 . . 47.68(9) ?
    C1 La1 C2 . . 27.14(7) ?
    C3 La1 C2 7_565 . 55.61(8) ?
    C3 La1 C2 . . 27.13(10) ?
    C2 La1 C2 7_565 . 47.76(11) ?
    Cl1 Al1 Cl2 . . 115.58(4) ?
    Cl1 Al1 Cl3 . . 110.99(4) ?
    Cl2 Al1 Cl3 . . 111.24(4) ?
    Cl1 Al1 Cl4 . . 110.26(4) ?
    Cl2 Al1 Cl4 . . 109.45(5) ?
    Cl3 Al1 Cl4 . . 97.89(3) ?
    Cl7 Al2 Cl7 . 7_565 116.10(6) ?
    Cl7 Al2 Cl6 . . 110.49(4) ?
    Cl7 Al2 Cl6 7_565 . 110.49(4) ?
    Cl7 Al2 Cl5 . . 108.96(4) ?
    Cl7 Al2 Cl5 7_565 . 108.96(4) ?
    Cl6 Al2 Cl5 . . 100.72(5) ?
    Al1 Cl3 La1 . . 96.16(3) ?
    Al1 Cl4 La1 . . 95.61(3) ?
    Al2 Cl5 La1 . . 94.06(4) ?
    Al2 Cl6 La1 . . 94.13(4) ?
    C2 C1 C2 7_565 . 119.9(4) ?
    C2 C1 C5 7_565 . 119.99(18) ?
    C2 C1 C5 . . 119.99(18) ?
    C2 C1 La1 7_565 . 77.23(17) ?
    C2 C1 La1 . . 77.23(17) ?
    C5 C1 La1 . . 119.9(3) ?
    C1 C2 C3 . . 119.5(3) ?
    C1 C2 C6 . . 136.6(6) ?
    C3 C2 C6 . . 103.8(6) ?
    C1 C2 La1 . . 75.63(16) ?
    C3 C2 La1 . . 76.11(16) ?
    C6 C2 La1 . . 120.4(4) ?
    C6X C2 La1 . . 123.2(4) ?
    C4 C3 C2 . . 120.1(3) ?
    C4 C3 C7 . . 98.4(6) ?
    C2 C3 C7 . . 141.3(6) ?
    C4 C3 La1 . . 76.0(2) ?
    C2 C3 La1 . . 76.76(15) ?
    C7 C3 La1 . . 118.9(3) ?
    C3 C4 C3 7_565 . 120.8(4) ?
    C3 C4 C8 7_565 . 119.5(2) ?
    C3 C4 C8 . . 119.5(2) ?
    C3 C4 La1 7_565 . 77.2(2) ?
    C3 C4 La1 . . 77.2(2) ?
    C8 C4 La1 . . 121.9(3) ?
    C1 C5 H5A . . 109.5 ?
    C1 C5 H5B . . 109.5 ?
    H5A C5 H5B . . 109.5 ?
    C1 C5 H5C . . 109.5 ?
    H5A C5 H5C . . 109.5 ?
    H5B C5 H5C . . 109.5 ?
    C4 C8 H8A . . 109.5 ?
    C4 C8 H8B . . 109.5 ?
    H8A C8 H8B . . 109.5 ?
    C4 C8 H8C . . 109.5 ?
    H8A C8 H8C . . 109.5 ?
    H8B C8 H8C . . 109.5 ?
    C2 C6 H6A . . 109.5 ?
    C2 C6 H6B . . 109.5 ?
    C2 C6 H6C . . 109.5 ?
    C3 C7 H7A . . 109.5 ?
    C3 C7 H7B . . 109.5 ?
    C3 C7 H7C . . 109.5 ?
    C2 C6X H6X1 . . 109.5 ?
    C2 C6X H6X2 . . 109.5 ?
    H6X1 C6X H6X2 . . 109.5 ?
    C2 C6X H6X3 . . 109.5 ?
    H6X1 C6X H6X3 . . 109.5 ?
    H6X2 C6X H6X3 . . 109.5 ?
    C3 C7X H7X1 . . 109.5 ?
    C3 C7X H7X2 . . 109.5 ?
    H7X1 C7X H7X2 . . 109.5 ?
    C3 C7X H7X3 . . 109.5 ?
    H7X1 C7X H7X3 . . 109.5 ?
    H7X2 C7X H7X3 . . 109.5 ?
    C10 C9 C10 . 7_565 119.1(5) ?
    C10 C9 H9 . . 120.5 ?
    C10 C9 H9 7_565 . 120.5 ?
    C11 C10 C9 . . 119.2(4) ?
    C11 C10 H10 . . 120.4 ?
    C9 C10 H10 . . 120.4 ?
    C10 C11 C12 . . 121.1(4) ?
    C10 C11 H11 . . 119.5 ?
    C12 C11 H11 . . 119.5 ?
    C11 C12 C11 7_565 . 120.5(5) ?
    C11 C12 H12 7_565 . 119.8 ?
    C11 C12 H12 . . 119.8 ?
