# Supplementary material for: Hexa-μ-chlorido-hexa­chlorido(η6-hexa­methyl­benzene)trialuminium(III)lanthanum(III) benzene solvate
Source: Acta Crystallogr Sect E Struct Rep Online. 2009 Feb 18;65(Pt 3):m286–7. doi: 10.1107/S1600536809004899 (PMC2968558; doi:10.1107/S1600536809004899)
Supplement: Supplementary file 2 [file e-65-0m286-Isup2.hkl]

# 
# h,k,l, Fc-squared, Fo-squared, sigma(Fo-squared) and status flag 
# 
data_I
_shelx_title ' SAD in Pnma' 
_shelx_refln_list_code          4 
_shelx_F_calc_maximum      474.67 
_exptl_crystal_F_000      1728.00 
_reflns_d_resolution_high  0.7497 
 
loop_ 
 _symmetry_equiv_pos_as_xyz 
 'x, y, z' 
 '-x+1/2, -y, z+1/2' 
 '-x, y+1/2, -z' 
 'x+1/2, -y+1/2, -z+1/2' 
 '-x, -y, -z' 
 'x-1/2, y, -z-1/2' 
 'x, -y-1/2, z' 
 '-x-1/2, y-1/2, z-1/2' 
 
_cell_length_a    12.2127 
_cell_length_b    16.4205 
_cell_length_c    16.9790 
_cell_angle_alpha  90.000 
_cell_angle_beta   90.000 
_cell_angle_gamma  90.000 
 
_shelx_F_squared_multiplier     1.000 
 
loop_ 
 _refln_index_h 
 _refln_index_k 
 _refln_index_l 
 _refln_F_squared_calc 
 _refln_F_squared_meas 
 _refln_F_squared_sigma 
 _refln_observed_status 
   2   0   0      187.64      175.66      5.90 o 
   4   0   0     3645.97     3757.21     43.44 o 
   6   0   0     8033.17     7760.77     85.01 o 
   8   0   0     7480.20     7888.48     90.94 o 
  10   0   0    69889.05    72513.36    852.26 o 
  12   0   0     2180.95     2214.50     64.90 o 
  14   0   0     4905.12     4929.49    146.19 o 
   2   1   0    26700.53    26764.21    194.19 o 
   4   1   0     2790.99     3330.19     27.85 o 
   6   1   0     1075.34     1023.99     17.43 o 
   8   1   0     8446.69     8139.65     65.81 o 
  10   1   0    10948.56    11224.08    113.85 o 
  12   1   0     8379.28     8361.59     98.95 o 
  14   1   0      563.77      548.59     30.58 o 
   0   2   0    94919.71    94131.41   1555.18 o 
   2   2   0     4560.20     4689.17     36.96 o 
   4   2   0    70551.30    72018.72    439.76 o 
   6   2   0    40075.10    41137.91    280.37 o 
   8   2   0       43.51       51.75      7.19 o 
  10   2   0    17459.61    17419.63    163.62 o 
  12   2   0       25.95       22.62     10.23 o 
  14   2   0     1000.70      904.33     48.75 o 
   2   3   0     1305.00     1101.03     11.75 o 
   4   3   0     1436.23     1823.26     16.64 o 
   6   3   0    24772.60    25818.97    179.24 o 
   8   3   0       35.99       34.09      6.67 o 
  10   3   0     1095.76     1212.46     27.43 o 
  12   3   0     3302.81     3275.10     73.08 o 
  14   3   0      976.52     1040.21     35.92 o 
  16   3   0     5692.62     5913.70    167.24 o 
   0   4   0    42307.96    40606.96    413.93 o 
   2   4   0    60467.00    62326.32    413.98 o 
   4   4   0    77416.13    77457.07    472.69 o 
   6   4   0    39980.26    40505.08    253.36 o 
   8   4   0     6159.06     5998.06     62.29 o 
  10   4   0     9309.22     9070.27     84.99 o 
  12   4   0     3121.85     2923.71     62.41 o 
  14   4   0     5349.96     5233.49     86.58 o 
   2   5   0     1817.30     2543.15     22.44 o 
   4   5   0    69194.20    70933.76    433.63 o 
   6   5   0    86851.49    87419.55    535.19 o 
   8   5   0      416.16      418.67     13.54 o 
  10   5   0     3029.00     2874.34     42.95 o 
  12   5   0     2415.77     2378.08     78.32 o 
  14   5   0      712.31      781.79     32.69 o 
   0   6   0    90657.92    85773.27   1201.76 o 
   2   6   0    17962.66    19649.64    208.99 o 
   4   6   0    44082.82    46241.67    342.19 o 
   6   6   0     9494.10     9371.15     79.80 o 
   8   6   0     4699.91     4554.16     69.11 o 
  10   6   0     9528.74     9716.10    102.73 o 
  12   6   0     1736.99     1783.81     43.39 o 
  14   6   0     4928.49     4678.54     99.65 o 
   2   7   0     2052.20     1804.98     18.85 o 
   4   7   0     1191.14      912.66     13.06 o 
   6   7   0      158.48      141.67      7.81 o 
   8   7   0     1938.20     1814.78     52.78 o 
  10   7   0     9599.88     9809.32    104.20 o 
  12   7   0     4406.21     4273.54     71.88 o 
  14   7   0       68.46       69.67     16.06 o 
   0   8   0    16397.78    15082.15    151.69 o 
   2   8   0       71.66       22.48      4.11 o 
   4   8   0    26731.06    27309.60    189.20 o 
   6   8   0    17431.25    17282.00    125.55 o 
   8   8   0     2813.83     2660.05     35.36 o 
  10   8   0    11552.08    11256.48    184.64 o 
  12   8   0        3.57        0.60     10.31 o 
  14   8   0      440.38      436.32     25.52 o 
   2   9   0    17975.52    17527.52    124.95 o 
   4   9   0    12704.60    12784.11     95.11 o 
   6   9   0     8333.51     8131.13     74.34 o 
   8   9   0    18674.68    19233.87    178.96 o 
  10   9   0        5.64       55.45     14.61 o 
  12   9   0     2415.16     2400.45     51.32 o 
  14   9   0     1376.28     1301.72     40.96 o 
   0  10   0   136538.45   132055.14   1236.07 o 
   2  10   0     3174.74     3053.80     30.15 o 
   4  10   0    12534.96    12357.02    102.46 o 
   6  10   0    10418.01    10574.35     92.91 o 
   8  10   0      864.36      868.98     20.22 o 
  10  10   0    25242.17    26252.80    240.84 o 
  12  10   0      318.79      329.37     21.75 o 
  14  10   0     1448.06     1436.45     70.22 o 
   2  11   0     4466.92     4213.24     39.06 o 
   4  11   0     3483.34     3497.05     39.27 o 
   6  11   0      567.75      531.46     17.04 o 
   8  11   0       48.13       40.14      8.16 o 
  10  11   0     5904.41     5961.97    113.72 o 
  12  11   0     3431.24     3500.99     65.57 o 
  14  11   0      142.48      133.79     32.56 o 
   0  12   0    23485.80    23830.29    239.60 o 
   2  12   0      475.66      443.41     11.56 o 
   4  12   0     3567.97     3302.29     56.18 o 
   6  12   0      897.95      861.74     20.76 o 
   8  12   0      231.62      272.40     13.63 o 
  10  12   0     3620.79     3587.79     75.61 o 
  12  12   0        7.63        5.64     10.07 o 
   2  13   0      906.12      873.94     20.39 o 
   4  13   0      456.68      478.42     22.19 o 
   6  13   0     4745.95     4813.98     56.29 o 
   8  13   0       28.06        4.84      7.91 o 
  10  13   0      602.16      496.73     27.85 o 
  12  13   0     2057.08     2289.02     69.15 o 
   0  14   0    10219.35    10173.79    116.40 o 
   2  14   0     9697.19     9921.09     89.62 o 
   4  14   0    10066.14    10209.21    104.86 o 
   6  14   0     9175.26     9490.62    110.81 o 
   8  14   0     3300.20     3322.01     45.16 o 
  10  14   0     1869.53     1901.57     53.21 o 
  12  14   0      431.20      393.71     29.61 o 
   2  15   0      283.55      295.39     13.00 o 
   4  15   0     4536.71     4810.70     87.06 o 
   6  15   0    14290.63    15158.10    148.91 o 
   8  15   0      926.90      909.77     26.68 o 
  10  15   0       95.71       77.48     15.09 o 
   0  16   0     3779.25     3385.24    101.01 o 
   2  16   0      345.73      298.60     17.86 o 
   4  16   0     6224.78     6559.52    117.29 o 
   6  16   0     3268.47     3186.32     57.08 o 
   8  16   0       53.00       53.25     12.57 o 
  10  16   0     1512.12     1625.46     55.76 o 
   2  17   0      300.25      317.10     48.51 o 
   4  17   0      505.60      497.74     28.69 o 
   6  17   0      304.08      303.12     26.39 o 
   8  17   0       28.34       34.27     12.59 o 
   0  18   0    10763.48    11039.95    241.44 o 
   2  18   0     1425.98     1378.19     67.12 o 
   4  18   0      381.97      380.10     41.64 o 
   6  18   0      593.62      583.42     25.62 o 
   8  18   0      345.59      369.63     38.76 o 
   2  19   0     4137.31     4610.81    137.33 o 
   4  19   0      241.72      214.58     18.28 o 
   6  19   0      113.13       81.93     16.49 o 
   0  20   0     3243.22     3430.20    113.85 o 
   2  20   0      239.53      197.36     34.78 o 
   4  20   0     2218.40     2452.71    101.23 o 
   6  20   0     1081.65     1291.64     46.51 o 
   2  21   0      228.83      214.42     37.66 o 
   1   0   1    81078.27    69937.26   1159.13 o 
   2   0   1    33972.91    33987.63    209.25 o 
   3   0   1     2715.85     2886.96     21.67 o 
   4   0   1    24365.16    26411.43    179.79 o 
   5   0   1    19322.73    19661.58    168.80 o 
   6   0   1      237.10      208.41      8.75 o 
   7   0   1      551.43      468.27     10.07 o 
   8   0   1    15241.14    15516.40    114.73 o 
   9   0   1    13904.16    14164.42    134.65 o 
  10   0   1       33.64       60.58     11.68 o 
  11   0   1     8050.67     7596.54    105.15 o 
  12   0   1     5231.26     5167.29     76.40 o 
  13   0   1     3529.63     3439.75     58.64 o 
  14   0   1      554.30      500.55     33.45 o 
  15   0   1     3509.59     3400.98     84.73 o 
   1   1   1    18313.96    18678.88     98.15 o 
   2   1   1     1479.67     1431.73      9.99 o 
   3   1   1    22647.70    22925.09    109.44 o 
   4   1   1      691.10      637.79      6.49 o 
   5   1   1     1885.66     1845.56     13.44 o 
   6   1   1     1793.76     1809.80     13.98 o 
   7   1   1     6443.49     6152.98     39.15 o 
   8   1   1       10.69       15.01      3.93 o 
   9   1   1     2199.30     2080.41     30.72 o 
  10   1   1     8995.46     9482.01     70.44 o 
  11   1   1     3423.91     3327.06     34.91 o 
  12   1   1      412.28      349.13     13.10 o 
  13   1   1     3062.06     3061.85     43.35 o 
  14   1   1       81.68       77.11     10.79 o 
  15   1   1     1758.73     1759.53     37.23 o 
   1   2   1     6240.78     5974.38     29.96 o 
   2   2   1     1958.13     2329.23     15.03 o 
   3   2   1    10782.37    11300.44     61.55 o 
   4   2   1     1902.61     1652.43     12.84 o 
   5   2   1    36802.56    37371.55    178.20 o 
   6   2   1      230.60      262.28      6.45 o 
   7   2   1      948.14      810.50     10.69 o 
   8   2   1     1557.32     1484.81     16.17 o 
   9   2   1    13902.00    14059.77     83.90 o 
  10   2   1     4324.87     4359.90     53.71 o 
  11   2   1     3119.44     2828.71     31.64 o 
  12   2   1      559.40      550.81     16.32 o 
  13   2   1     1363.31     1336.88     25.01 o 
  14   2   1       84.25       76.99     11.23 o 
  15   2   1     1203.83     1154.31     30.56 o 
  16   2   1      629.74      619.10     56.26 o 
   0   3   1      552.49      441.88      9.14 o 
   1   3   1     3342.02     3396.03     20.02 o 
   2   3   1    16018.85    17149.65     79.34 o 
   3   3   1       90.20      186.17      3.82 o 
   4   3   1    11457.84    11840.80     59.85 o 
   5   3   1    10636.01    10821.69     64.32 o 
   6   3   1      930.29      929.11     13.24 o 
   7   3   1    10212.80    10101.52     57.80 o 
   8   3   1      170.32      158.67      6.76 o 
   9   3   1     1301.19     1198.84     15.49 o 
  10   3   1     1000.65     1051.03     17.90 o 
  11   3   1     1456.25     1326.72     22.97 o 
  12   3   1      119.57      107.95      9.84 o 
  13   3   1       74.77       55.93     10.18 o 
  14   3   1      140.55       99.57     12.07 o 
  15   3   1     2356.87     2332.50     39.30 o 
  16   3   1       61.27       40.31     32.12 o 
   1   4   1    33856.15    33710.26    159.61 o 
   2   4   1     1034.88     1042.25      7.86 o 
   3   4   1    28008.94    29281.89    134.17 o 
   4   4   1     6882.77     6472.30     38.44 o 
   5   4   1    22955.79    22857.62    111.96 o 
   6   4   1    34630.46    35268.54    170.09 o 
   7   4   1    10343.04     9890.42     57.22 o 
   8   4   1      982.50      976.43     13.56 o 
   9   4   1    17344.76    17714.45    103.14 o 
  10   4   1       11.16       17.04      5.86 o 
  11   4   1     3589.98     3384.99     38.12 o 
  12   4   1       94.96       95.98     10.77 o 
  13   4   1     2329.04     2381.49     36.69 o 
  14   4   1      167.31      148.21     13.45 o 
  15   4   1      874.94      896.10     25.19 o 
   0   5   1    10281.98    10768.84     88.20 o 
   1   5   1     4101.43     4025.89     22.45 o 
   2   5   1    99502.59    99771.46    478.45 o 
   3   5   1    20079.42    20072.16     93.72 o 
   4   5   1     4858.13     4694.06     26.05 o 
   5   5   1        4.26       29.86      3.14 o 
   6   5   1    12298.92    12590.52     66.05 o 
   7   5   1     7358.68     7376.05     45.22 o 
   8   5   1     8919.89     8845.41     56.54 o 
   9   5   1      904.18      871.32     14.70 o 
  10   5   1       18.11       29.50      6.19 o 
  11   5   1     5527.10     5253.84     55.62 o 
  12   5   1      781.80      749.71     20.12 o 
  13   5   1     1318.94     1231.98     26.41 o 
  14   5   1     1270.38     1280.01     29.88 o 
  15   5   1      601.28      574.40     21.37 o 
   1   6   1    77875.18    74830.57    350.84 o 
   2   6   1      846.67      762.62      7.49 o 
   3   6   1     1658.83     1671.91     12.41 o 
   4   6   1     6996.62     7188.05     37.67 o 
   5   6   1     1863.02     1695.24     16.01 o 
   6   6   1     3531.16     3694.91     24.81 o 
   7   6   1     3066.45     2977.09     24.55 o 
   8   6   1      838.73      783.46     12.54 o 
   9   6   1    10356.05    10448.83     70.63 o 
  10   6   1     1599.20     1583.73     21.92 o 
  11   6   1     3579.98     3637.31     44.18 o 
  12   6   1     1218.48     1206.74     25.19 o 
  13   6   1     3984.62     4009.25     50.46 o 
  14   6   1      303.56      267.88     16.23 o 
  15   6   1     1344.78     1358.99     37.09 o 
   0   7   1      510.73      767.04     19.57 o 
   1   7   1      536.40      528.91      7.42 o 
   2   7   1     1810.44     1732.95     12.92 o 
   3   7   1    10477.62    11178.03     57.88 o 
   4   7   1     1415.00     1537.85     12.10 o 
   5   7   1     3160.18     3292.09     21.03 o 
   6   7   1     1459.98     1420.97     13.71 o 
   7   7   1     1675.88     1519.86     17.73 o 
   8   7   1       12.61       23.66      5.23 o 
   9   7   1     1465.99     1460.49     20.43 o 
  10   7   1      472.48      471.82     18.29 o 
  11   7   1     2527.01     2421.13     34.45 o 
  12   7   1       91.45       74.72     11.39 o 
  13   7   1     1353.76     1213.13     29.22 o 
  14   7   1       24.43       22.12     10.92 o 
  15   7   1     1457.86     1382.97     52.78 o 
   1   8   1     7503.38     7267.48     39.67 o 
   2   8   1      320.35      297.54      5.57 o 
   3   8   1     1905.66     1953.95     14.86 o 
   4   8   1       45.21       53.72      4.15 o 
   5   8   1    23939.63    23579.42    112.31 o 
   6   8   1     1749.49     1810.73     17.23 o 
   7   8   1      195.13      223.87      7.34 o 
   8   8   1      792.64      764.83     13.63 o 
   9   8   1     4420.13     4340.94     37.48 o 
  10   8   1     1702.69     1806.09     24.23 o 
  11   8   1     2784.60     2730.25     36.50 o 
  12   8   1       86.55       91.22     11.57 o 
  13   8   1     1008.66      909.15     27.08 o 
  14   8   1       44.66       38.60     11.37 o 
   0   9   1    66279.63    69666.29    465.23 o 
   1   9   1       34.00       60.07      4.36 o 
   2   9   1      214.96      153.70      4.89 o 
   3   9   1     9228.56     9359.18     50.80 o 
   4   9   1      504.31      470.95      7.28 o 
   5   9   1     5687.41     5567.84     36.12 o 
   6   9   1     1199.30     1179.25     13.93 o 
   7   9   1    12909.07    12776.62     77.48 o 
   8   9   1     1112.91      975.15     18.22 o 
   9   9   1       55.30       55.47      6.52 o 
  10   9   1     6567.02     6672.01     56.16 o 
  11   9   1      106.19       99.55      8.91 o 
  12   9   1      381.54      379.22     15.37 o 
  13   9   1     1116.75     1026.73     24.53 o 
  14   9   1      220.23      197.96     14.60 o 
   1  10   1    12775.43    12853.24     67.29 o 
   2  10   1    14032.87    14675.01     75.91 o 
   3  10   1     8161.12     8064.21     45.43 o 
   4  10   1     4480.77     4221.15     27.90 o 
   5  10   1    17797.56    17754.46     96.09 o 
   6  10   1        9.84       15.30      4.88 o 
   7  10   1     1636.51     1678.21     19.12 o 
   8  10   1     7214.99     7426.59     54.84 o 
   9  10   1     4274.22     4269.62     38.15 o 
  10  10   1        0.69       21.02      7.46 o 
  11  10   1     2786.13     2798.04     33.17 o 
  12  10   1     2069.72     2144.07     31.81 o 
  13  10   1     1100.49     1015.88     24.82 o 
  14  10   1      375.73      399.68     36.53 o 
   0  11   1     1600.52     1684.19     23.20 o 
   1  11   1      381.98      397.02      7.43 o 
   2  11   1      429.99      404.05      7.53 o 
   3  11   1     4776.27     4671.64     31.75 o 
   4  11   1     2310.01     2395.44     21.32 o 
   5  11   1       22.60       34.68      5.35 o 
   6  11   1     1684.65     1641.92     20.90 o 
   7  11   1     3950.96     4140.33     33.80 o 
   8  11   1        1.80        7.05      4.87 o 
   9  11   1     1151.65     1182.92     18.65 o 
  10  11   1     1822.70     1961.63     25.18 o 
  11  11   1     1721.18     1645.49     25.09 o 
  12  11   1       71.14       71.26      9.75 o 
  13  11   1      632.64      661.89     20.94 o 
  14  11   1       41.53       40.31     25.03 o 
   1  12   1    12694.12    12687.42     68.16 o 
   2  12   1      244.23      257.54      6.82 o 
   3  12   1       65.03       57.94      4.98 o 
   4  12   1      219.89      199.18      8.41 o 
   5  12   1     2016.89     1924.72     21.33 o 
   6  12   1        7.73       13.87      5.37 o 
   7  12   1      164.89      131.86      7.20 o 
   8  12   1     1591.23     1519.25     19.55 o 
   9  12   1     5292.92     5285.80     45.33 o 
  10  12   1      952.60      938.16     17.72 o 
  11  12   1      467.40      474.24     14.63 o 
  12  12   1      908.74      968.57     20.39 o 
  13  12   1      786.41      769.69     27.20 o 
   0  13   1     3896.10     4007.46     43.21 o 
   1  13   1     5252.48     5285.03     34.21 o 
   2  13   1      346.10      310.54      8.20 o 
   3  13   1      794.11      770.16     12.41 o 
   4  13   1      737.36      754.41     20.69 o 
   5  13   1      267.59      233.80      8.77 o 
   6  13   1        6.06        9.95      5.66 o 
   7  13   1      851.51      861.94     15.31 o 
   8  13   1       86.85       59.53      6.84 o 
   9  13   1        0.87        8.08      5.96 o 
  10  13   1      586.86      577.18     15.67 o 
  11  13   1     2718.75     2733.17     37.63 o 
  12  13   1       34.89       23.63      8.54 o 
  13  13   1      318.29      296.26     27.68 o 
   1  14   1     2505.65     2481.67     22.07 o 
   2  14   1       40.69       32.94      5.48 o 
   3  14   1     2229.59     2187.61     22.07 o 
   4  14   1     3029.96     2968.92     28.58 o 
   5  14   1     7797.68     8024.47     62.17 o 
   6  14   1     9084.50     9264.72     70.25 o 
   7  14   1      980.08      944.55     17.26 o 
   8  14   1      931.51      938.21     17.53 o 
   9  14   1     4758.67     4780.44     46.86 o 
  10  14   1        7.00        1.27      6.73 o 
  11  14   1      987.86      990.33     22.30 o 
  12  14   1       10.23       11.39      9.56 o 
   0  15   1        3.54        0.69      9.82 o 
   1  15   1      603.46      519.61     12.52 o 
   2  15   1     1252.49     1188.69     18.26 o 
   3  15   1     1850.03     1914.92     25.70 o 
   4  15   1     4095.21     4151.40     75.46 o 
   5  15   1     1125.38     1136.95     20.82 o 
   6  15   1     2786.07     2876.10     34.24 o 
   7  15   1     4571.12     4759.81     45.10 o 
   8  15   1     1201.06     1142.98     20.64 o 
   9  15   1      282.36      260.62     13.02 o 
  10  15   1      118.89       88.33     10.93 o 
  11  15   1      429.00      437.57     25.37 o 
   1  16   1     2190.19     2265.82     28.85 o 
   2  16   1      344.90      335.44     14.33 o 
   3  16   1     2168.11     2141.50     34.47 o 
   4  16   1      203.35      185.43     11.35 o 
   5  16   1     2370.53     2470.17     34.62 o 
   6  16   1       69.87       65.17      8.54 o 
   7  16   1      220.14      213.57     11.61 o 
   8  16   1       75.04       65.08      8.75 o 
   9  16   1     1069.26     1021.49     24.42 o 
  10  16   1      266.16      283.43     16.31 o 
  11  16   1      574.95      612.46     54.27 o 
   0  17   1       30.57       41.88     22.70 o 
   1  17   1       63.89       32.94     10.54 o 
   2  17   1        5.09       -4.63     10.95 o 
   3  17   1     1527.62     1645.91     40.59 o 
   4  17   1       39.56       25.55      8.52 o 
   5  17   1       28.46       12.04      8.17 o 
   6  17   1      232.09      213.05     17.81 o 
   7  17   1      489.45      514.80     16.85 o 
   8  17   1      153.82      131.53     11.76 o 
   9  17   1      156.39      152.21     14.56 o 
   1  18   1     3245.62     3307.35     55.14 o 
   2  18   1       96.14       76.38     15.16 o 
   3  18   1       11.95        6.50     11.81 o 
   4  18   1        7.21       -7.76      7.76 o 
   5  18   1     1633.79     1681.63     41.50 o 
   6  18   1      310.97      296.55     13.97 o 
   7  18   1       11.26       10.20      7.89 o 
   8  18   1      156.22      187.16     16.57 o 
   0  19   1     7413.07     8222.12    139.85 o 
   1  19   1      612.78      606.41     24.11 o 
   2  19   1        1.58      -15.82     15.82 o 
   3  19   1     1400.51     1497.69     53.02 o 
   4  19   1      123.20       83.40     16.30 o 
   5  19   1      147.86      156.26     12.06 o 
   6  19   1       37.58       31.64      8.68 o 
   7  19   1      489.74      490.62     21.56 o 
   1  20   1      828.98      884.02     39.63 o 
   2  20   1      788.96      838.80     41.43 o 
   3  20   1      568.14      568.26     36.26 o 
   4  20   1       21.81       12.95     18.64 o 
   5  20   1     1127.00     1249.68     44.54 o 
   6  20   1        0.59      -13.31     13.31 o 
   0  21   1        1.40       12.65     15.99 o 
   1  21   1       15.35       25.97     17.40 o 
   2  21   1       74.38       89.39     39.10 o 
   0   0   2    14205.42    15359.31    218.09 o 
   1   0   2    12495.52    13106.94     89.66 o 
   2   0   2    10070.35    11308.29     81.82 o 
   3   0   2    76854.71    77765.13    538.10 o 
   4   0   2     6746.69     6665.71     46.00 o 
   5   0   2      358.26      429.11     12.64 o 
   6   0   2     2219.00     2291.78     23.35 o 
   7   0   2     3719.65     3791.84     38.63 o 
   8   0   2     4403.53     4387.14     45.83 o 
   9   0   2        8.29       45.65      9.60 o 
  10   0   2     1897.08     1935.15     59.66 o 
  11   0   2     6176.15     6359.17     76.01 o 
  12   0   2      135.11       98.56     13.06 o 
  13   0   2     6839.93     6937.99    131.01 o 
  14   0   2      714.79      684.92     29.96 o 
  15   0   2     1123.11      960.76     36.00 o 
   1   1   2    51600.48    50826.31    335.88 o 
   2   1   2     3055.40     2852.67     17.89 o 
   3   1   2     3566.87     3907.92     23.12 o 
   4   1   2    14623.65    15333.76     84.82 o 
   5   1   2    28958.49    30141.00    139.22 o 
   6   1   2     1196.33     1163.89     10.59 o 
   7   1   2      395.73      335.90      7.44 o 
   8   1   2      325.29      349.59      7.89 o 
   9   1   2     6859.99     6856.12     49.85 o 
  10   1   2     2634.70     2634.22     29.11 o 
  11   1   2     1829.46     1772.73     24.29 o 
  12   1   2     1070.70     1001.41     21.01 o 
  13   1   2     2126.41     2137.25     36.20 o 
  14   1   2      141.16      113.35     12.59 o 
  15   1   2     1263.49     1317.78     32.49 o 
  16   1   2      759.89      800.73     61.58 o 
   0   2   2    92595.43    90249.78   1262.37 o 
   1   2   2     5549.96     5902.40     31.41 o 
   2   2   2      865.31      928.68      8.21 o 
   3   2   2    10045.01    10747.13     56.48 o 
   4   2   2     6245.69     5775.00     33.32 o 
   5   2   2     2681.22     2461.31     17.06 o 
   6   2   2     2663.06     2445.25     17.81 o 
   7   2   2    18383.70    19324.85    102.62 o 
   8   2   2      876.10      843.71     11.44 o 
   9   2   2      815.37      704.76     16.02 o 
  10   2   2     8053.48     8040.56     61.97 o 
  11   2   2      472.26      452.56     13.26 o 
  12   2   2       67.98       55.22      8.74 o 
  13   2   2      403.34      426.30     15.97 o 
  14   2   2     1983.51     2065.09     32.53 o 
  15   2   2     1191.08     1097.04     30.09 o 
  16   2   2      344.02      297.92     46.52 o 
   1   3   2    10684.01    11265.54     57.98 o 
   2   3   2     4990.25     5146.25     28.81 o 
   3   3   2    46732.69    49121.13    242.22 o 
   4   3   2     1266.88     1132.98     10.19 o 
   5   3   2     2895.81     2991.70     19.77 o 
   6   3   2    27915.01    28154.11    137.37 o 
   7   3   2     4153.54     4065.94     26.88 o 
   8   3   2    10875.75    11276.41     68.51 o 
   9   3   2     6277.11     6526.67     50.71 o 
  10   3   2      434.66      383.13     11.16 o 
  11   3   2     1670.51     1591.68     24.83 o 
  12   3   2      409.14      359.13     14.02 o 
  13   3   2     1569.02     1670.95     28.09 o 
  14   3   2       52.06       36.92     10.67 o 
  15   3   2      160.87      155.00     14.49 o 
   0   4   2      193.25      214.16      5.25 o 
   1   4   2    10323.54    11540.92     54.51 o 
   2   4   2     7453.23     7803.36     38.35 o 
   3   4   2    11019.49    11271.94     64.24 o 
   4   4   2    19418.06    20502.15    105.21 o 
   5   4   2      808.16      643.98      8.25 o 
   6   4   2     2228.64     2000.41     15.92 o 
   7   4   2    19172.09    20065.57    101.56 o 
   8   4   2       11.99       23.07      4.69 o 
   9   4   2      218.46      256.79      8.79 o 
  10   4   2     4334.82     4309.05     39.94 o 
  11   4   2     2750.54     2568.65     32.51 o 
  12   4   2       11.71       21.53      7.77 o 
  13   4   2      801.22      828.63     22.06 o 
  14   4   2     1213.79     1049.74     25.58 o 
  15   4   2      421.52      393.71     18.69 o 
   1   5   2    24266.37    24932.33    114.32 o 
   2   5   2    13641.99    14116.64     66.89 o 
   3   5   2      780.88      760.80     11.36 o 
   4   5   2      580.61      525.91      6.69 o 
   5   5   2    36333.70    38209.36    192.13 o 
   6   5   2     1474.27     1359.23     13.27 o 
   7   5   2     1837.72     1769.31     16.77 o 
   8   5   2      232.02      238.68      7.97 o 
   9   5   2    15790.80    16417.80    102.68 o 
  10   5   2     1659.48     1640.05     22.40 o 
  11   5   2     1046.40     1080.25     20.87 o 
  12   5   2     4116.46     4211.62     50.10 o 
  13   5   2      574.64      596.99     19.51 o 
  14   5   2      100.54      106.56     12.17 o 
  15   5   2     1480.99     1541.64     32.22 o 
   0   6   2    54753.53    55949.80    459.58 o 
   1   6   2    11328.59    11643.77     58.68 o 
   2   6   2    10769.92    11780.79     57.03 o 
   3   6   2    13193.72    14012.86     67.49 o 
   4   6   2     1636.84     1869.72     13.39 o 
   5   6   2      122.28       78.53      4.25 o 
   6   6   2       26.01       22.62      3.85 o 
   7   6   2     2872.32     2962.13     24.92 o 
   8   6   2     1266.38     1223.48     15.57 o 
   9   6   2      315.46      293.28      9.83 o 
  10   6   2     2800.38     2720.62     28.17 o 
  11   6   2     5183.90     5225.21     51.27 o 
  12   6   2      326.44      340.39     15.20 o 
  13   6   2     2084.99     2105.48     35.06 o 
  14   6   2     2264.30     2203.25     37.29 o 
  15   6   2      495.84      502.96     25.08 o 
   1   7   2     8153.90     7949.98     42.17 o 
   2   7   2     5789.27     5708.41     30.59 o 
   3   7   2     2185.60     2336.53     24.27 o 
   4   7   2      784.03      797.23      8.34 o 
   5   7   2     1133.22     1194.66     10.81 o 
   6   7   2     7369.67     7372.25     50.12 o 
   7   7   2       57.65       61.39      5.41 o 
   8   7   2     7131.19     7203.85     49.03 o 
   9   7   2     6186.39     6437.54     46.25 o 
  10   7   2        2.33        6.53      5.96 o 
  11   7   2     1344.94     1352.75     23.31 o 
  12   7   2     1559.19     1558.84     28.53 o 
  13   7   2     1401.32     1597.72     30.41 o 
  14   7   2       17.14       25.34     10.00 o 
  15   7   2      310.27      332.35     30.85 o 
   0   8   2    13968.70    13907.52     99.78 o 
   1   8   2     1810.94     1483.65     12.05 o 
   2   8   2       18.93       62.54      3.31 o 
   3   8   2     7002.66     7169.35     38.19 o 
   4   8   2     9148.78     9615.57     49.68 o 
   5   8   2     1302.40     1232.52     13.11 o 
   6   8   2     3085.29     2874.34     29.91 o 
   7   8   2    14500.76    15218.90     89.30 o 
   8   8   2      792.87      737.82     12.74 o 
   9   8   2      519.61      515.83     12.78 o 
  10   8   2     3863.36     3829.47     35.69 o 
  11   8   2      658.45      677.86     21.36 o 
  12   8   2       11.51       25.15      8.58 o 
  13   8   2      627.31      590.40     19.64 o 
  14   8   2      914.50      882.89     26.74 o 
   1   9   2     5340.66     5239.59     30.96 o 
   2   9   2     1249.95     1271.16     12.98 o 
   3   9   2    15640.63    16332.03     79.69 o 
   4   9   2     2349.34     2215.23     22.15 o 
   5   9   2    15502.13    16160.96     87.90 o 
   6   9   2     2652.21     2586.93     23.19 o 
   7   9   2     1910.38     1859.76     19.72 o 
   8   9   2      415.11      440.64     11.16 o 
   9   9   2     3871.16     3995.81     40.45 o 
  10   9   2      519.16      508.64     15.95 o 
  11   9   2     3766.69     3720.40     38.94 o 
  12   9   2      194.21      171.33     11.48 o 
  13   9   2      867.05     1000.30     24.47 o 
  14   9   2        1.51       -8.52      8.72 o 
   0  10   2      826.59      675.62     12.32 o 
   1  10   2     7520.58     7949.98     44.46 o 
   2  10   2       91.08       98.50      4.55 o 
   3  10   2     7854.96     8183.35     46.27 o 
   4  10   2     4731.60     4733.94     30.48 o 
   5  10   2     1272.70     1197.92     13.85 o 
   6  10   2     3209.73     3098.28     26.45 o 
   7  10   2     5342.16     5521.27     43.10 o 
   8  10   2     1575.21     1653.78     20.83 o 
   9  10   2     1258.65     1283.56     18.99 o 
  10  10   2      273.48      252.72     10.41 o 
  11  10   2     2061.53     2095.82     28.21 o 
  12  10   2       10.55        9.50      7.56 o 
  13  10   2     1298.77     1315.09     28.21 o 
  14  10   2      442.63      475.32     50.84 o 
   1  11   2     9535.79     9684.69     53.38 o 
   2  11   2     2419.94     2360.50     18.51 o 
   3  11   2       23.87       18.81      4.12 o 
   4  11   2     1500.68     1565.49     15.15 o 
   5  11   2     5241.44     5388.11     36.60 o 
   6  11   2     3724.64     3777.65     32.88 o 
   7  11   2       52.80       57.34      5.90 o 
   8  11   2     1089.26     1045.14     16.68 o 
   9  11   2     3977.79     4192.33     38.32 o 
  10  11   2       93.92       83.38      8.05 o 
  11  11   2      168.63      156.28     10.14 o 
  12  11   2      547.08      551.00     17.07 o 
  13  11   2      717.95      763.25     22.55 o 
   0  12   2    23800.01    24524.65    174.18 o 
   1  12   2      615.62      632.66      9.64 o 
   2  12   2     3868.42     3759.73     27.65 o 
   3  12   2     2198.36     2166.35     18.54 o 
   4  12   2      538.03      518.95      9.72 o 
   5  12   2      157.46      159.40      7.67 o 
   6  12   2      436.06      451.39     11.06 o 
   7  12   2      488.56      465.38     10.85 o 
   8  12   2     1122.41     1157.52     17.96 o 
   9  12   2      786.57      699.25     15.05 o 
  10  12   2     1997.45     1902.67     27.15 o 
  11  12   2     1720.32     1750.33     28.64 o 
  12  12   2       60.10       66.38     10.36 o 
  13  12   2      516.33      501.28     50.02 o 
   1  13   2     8435.95     8581.73     64.73 o 
   2  13   2     1880.19     1792.03     17.83 o 
   3  13   2     2277.06     2290.68     20.93 o 
   4  13   2     4341.75     4408.56     36.47 o 
   5  13   2      241.30      206.40      9.29 o 
   6  13   2     1059.64     1040.29     18.58 o 
   7  13   2      688.63      640.35     13.81 o 
   8  13   2      142.11      131.46      9.34 o 
   9  13   2     2403.01     2439.35     30.66 o 
  10  13   2      431.05      373.60     13.48 o 
  11  13   2      557.69      549.38     24.99 o 
  12  13   2      853.21      907.91     22.07 o 
  13  13   2      818.57      849.91     62.24 o 
   0  14   2      625.39      537.24     21.13 o 
   1  14   2      289.28      268.52      9.05 o 
   2  14   2     3725.07     3662.27     35.91 o 
   3  14   2     4835.51     4906.51     39.57 o 
   4  14   2     3202.50     3136.93     31.77 o 
   5  14   2      136.58      134.25      9.48 o 
   6  14   2      190.75      208.00     11.60 o 
   7  14   2     7528.69     7796.60     62.78 o 
   8  14   2       10.54        1.50      6.56 o 
   9  14   2       23.66       40.26      8.19 o 
  10  14   2     1733.22     1757.59     28.84 o 
  11  14   2      800.45      815.36     20.58 o 
  12  14   2       18.07       -2.86     15.03 o 
   1  15   2     2060.93     2036.30     25.72 o 
   2  15   2      851.12      814.96     15.37 o 
   3  15   2     1047.10      967.07     22.00 o 
   4  15   2      162.35      143.78      9.61 o 
   5  15   2     8071.22     8300.63     69.49 o 
   6  15   2      453.99      453.08     14.81 o 
   7  15   2      344.08      306.77     16.48 o 
   8  15   2     1067.25     1057.99     21.54 o 
   9  15   2     1371.95     1438.67     25.79 o 
  10  15   2        1.90       -6.19      7.34 o 
  11  15   2      530.00      551.72     27.91 o 
   0  16   2     4343.58     4380.00     57.24 o 
   1  16   2      741.33      735.08     16.58 o 
   2  16   2      122.15      128.18      9.40 o 
   3  16   2      867.66      836.14     16.20 o 
   4  16   2      552.80      552.15     14.86 o 
   5  16   2      642.58      637.69     16.38 o 
   6  16   2      459.01      463.50     18.20 o 
   7  16   2      848.64      873.18     18.11 o 
   8  16   2      148.66      112.32     10.21 o 
   9  16   2      120.75      130.90     11.26 o 
  10  16   2      894.90      903.81     31.27 o 
   1  17   2     1216.73     1193.56     21.75 o 
   2  17   2     2412.61     2483.61     34.55 o 
   3  17   2       12.84       22.39      9.21 o 
   4  17   2      398.60      366.63     13.49 o 
   5  17   2     1026.80     1005.52     22.28 o 
   6  17   2      307.96      272.39     15.01 o 
   7  17   2        5.09        0.77      6.86 o 
   8  17   2      651.41      656.29     24.12 o 
   9  17   2      547.66      599.71     20.45 o 
  10  17   2       78.75      114.96     32.12 o 
   0  18   2     1461.21     1477.42     49.01 o 
   1  18   2       18.31        5.81     10.89 o 
   2  18   2        5.64        4.98     10.23 o 
   3  18   2     2041.02     2069.51     47.85 o 
   4  18   2      494.51      476.82     24.93 o 
   5  18   2        1.77        6.23      8.82 o 
   6  18   2      126.01      111.80     10.87 o 
   7  18   2      694.80      702.37     20.11 o 
   8  18   2      123.94       91.06     19.32 o 
   1  19   2     2335.89     2422.15     45.97 o 
   2  19   2       92.83       67.73     19.17 o 
   3  19   2     1035.56     1097.27     35.88 o 
   4  19   2      708.67      694.98     30.06 o 
   5  19   2      679.82      688.29     30.32 o 
   6  19   2      196.03      195.84     13.47 o 
   7  19   2      132.92      140.41     17.55 o 
   0  20   2       34.04       66.33     18.95 o 
   1  20   2      590.92      660.70     33.09 o 
   2  20   2      203.36      196.78     33.45 o 
   3  20   2      395.80      363.43     43.41 o 
   4  20   2      412.78      384.70     45.96 o 
   6  20   2       74.93       77.38     18.54 o 
   1  21   2       61.46       75.23     19.39 o 
   2  21   2      236.50      186.21     25.99 o 
   1   0   3      967.15     1185.70     11.23 o 
   2   0   3    17006.92    16687.01    114.39 o 
   3   0   3    98855.41    97866.49    996.83 o 
   4   0   3    35333.77    35820.04    221.78 o 
   5   0   3     8372.34     9330.24     63.73 o 
   6   0   3      572.26      662.00     13.27 o 
   7   0   3     7757.36     7411.93     59.70 o 
   8   0   3      466.99      414.29     13.01 o 
   9   0   3       42.65       61.81      8.44 o 
  10   0   3    11621.90    11516.99    116.08 o 
  11   0   3     2581.93     2407.62     40.71 o 
  12   0   3     9878.39     9905.49    158.51 o 
  13   0   3       46.27       33.16     14.67 o 
  14   0   3     1026.59      939.47     38.71 o 
  15   0   3      639.59      642.27     31.01 o 
  16   0   3     1259.77     1329.68     75.98 o 
   0   1   3    46485.30    44696.14    326.67 o 
   1   1   3      169.48      195.86      3.76 o 
   2   1   3     1963.14     2216.72     13.91 o 
   3   1   3       12.65       66.19      2.83 o 
   4   1   3    10714.91    10811.87     52.65 o 
   5   1   3       93.72       83.51      3.44 o 
   6   1   3     4556.08     4669.71     26.95 o 
   7   1   3       70.91       63.89      3.93 o 
   8   1   3     4456.70     4520.02     31.35 o 
   9   1   3      464.57      390.17     10.61 o 
  10   1   3     9989.28    10278.96     75.04 o 
  11   1   3      171.72      137.17      9.20 o 
  12   1   3     1949.24     1910.87     35.54 o 
  13   1   3       65.88       71.31     11.31 o 
  14   1   3     2017.16     1983.79     34.86 o 
  15   1   3        8.58       -1.41      9.58 o 
  16   1   3      328.15      262.48     45.63 o 
   1   2   3     9341.51     9519.27     49.57 o 
   2   2   3     5598.20     4902.91     32.52 o 
   3   2   3     4678.80     4900.79     26.96 o 
   4   2   3     2578.45     2360.88     16.72 o 
   5   2   3     6867.32     7156.15     41.43 o 
   6   2   3    51942.70    53291.53    252.80 o 
   7   2   3     1675.41     1828.54     15.71 o 
   8   2   3    24067.03    24580.84    129.57 o 
   9   2   3      886.99      950.86     15.05 o 
  10   2   3       25.02       43.52      6.63 o 
  11   2   3      918.64      917.36     19.12 o 
  12   2   3     2351.38     2355.96     32.23 o 
  13   2   3      311.48      274.74     13.79 o 
  14   2   3       55.27       63.77     11.28 o 
  15   2   3      322.60      289.56     20.45 o 
   0   3   3    28241.28    30482.19    224.32 o 
   1   3   3      916.41      808.22      7.66 o 
   2   3   3      536.01      522.90      9.03 o 
   3   3   3     3657.09     3344.75     19.73 o 
   4   3   3    26809.92    27070.62    137.00 o 
   5   3   3       99.63       98.60      4.25 o 
   6   3   3     5777.02     5736.83     34.03 o 
   7   3   3     5186.31     5113.12     32.10 o 
   8   3   3     1915.20     1927.30     17.26 o 
   9   3   3      303.18      279.93      9.74 o 
  10   3   3     7401.24     7563.74     60.45 o 
  11   3   3       17.25        7.17      6.89 o 
  12   3   3      221.57      200.94     11.82 o 
  13   3   3        6.39        8.30      8.27 o 
  14   3   3     3189.54     3109.34     48.52 o 
  15   3   3       53.86       58.42     13.04 o 
   1   4   3      191.76      260.03      5.26 o 
   2   4   3    22195.80    22827.97    116.24 o 
   3   4   3     7614.06     8086.21     44.56 o 
   4   4   3    21888.88    21053.11    103.47 o 
   5   4   3     1828.26     1546.79     13.64 o 
   6   4   3    21102.75    21703.34    127.68 o 
   7   4   3      202.17      222.23      6.34 o 
   8   4   3     2709.00     2584.79     21.96 o 
   9   4   3      880.57      876.35     14.64 o 
  10   4   3      457.26      494.61     13.18 o 
  11   4   3       78.57       94.75      9.26 o 
  12   4   3     4915.70     4931.17     50.79 o 
  13   4   3      649.35      602.44     18.03 o 
  14   4   3      168.75      141.05     13.35 o 
  15   4   3       20.00        4.66     10.01 o 
   0   5   3    11057.37    10924.68     70.88 o 
   1   5   3    14748.57    16239.87     93.76 o 
   2   5   3      123.57      205.37      4.39 o 
   3   5   3     8510.38     8016.12     44.72 o 
   4   5   3    16364.04    16773.28     83.82 o 
   5   5   3      924.84     1128.42     12.52 o 
   6   5   3     3607.85     3685.70     25.82 o 
   7   5   3     7896.97     7761.84     47.34 o 
   8   5   3     3400.44     3220.56     29.76 o 
   9   5   3     1011.88      933.10     14.36 o 
  10   5   3     4473.79     4452.97     41.32 o 
  11   5   3      449.26      478.65     13.69 o 
  12   5   3      364.17      328.57     14.11 o 
  13   5   3      363.96      358.48     16.71 o 
  14   5   3     3180.26     3076.83     44.58 o 
  15   5   3      113.78       71.18     15.32 o 
   1   6   3        2.36       25.39      2.28 o 
   2   6   3    21092.49    20969.11     98.04 o 
   3   6   3        9.32       33.02      2.51 o 
   4   6   3    19435.05    19829.02    102.84 o 
   5   6   3       70.08      104.00      5.73 o 
   6   6   3     7045.82     7096.00     45.80 o 
   7   6   3      146.97      141.53      6.39 o 
   8   6   3     1967.47     2004.14     20.58 o 
   9   6   3     2525.29     2530.69     24.56 o 
  10   6   3     1974.46     1954.09     23.23 o 
  11   6   3       41.18       49.46      7.64 o 
  12   6   3     6087.05     6266.22     71.60 o 
  13   6   3      461.95      479.77     18.27 o 
  14   6   3      587.20      551.25     20.83 o 
  15   6   3       11.91       23.53     18.00 o 
   0   7   3    93606.12    94404.51    688.43 o 
   1   7   3      336.55      250.25      4.48 o 
   2   7   3     5754.52     6097.04     32.47 o 
   3   7   3    12034.62    13161.90     64.43 o 
   4   7   3      770.05      683.23      7.88 o 
   5   7   3      142.55      109.06      5.15 o 
   6   7   3     1273.84     1247.86     14.46 o 
   7   7   3     1221.13     1315.25     17.88 o 
   8   7   3     4058.34     4069.81     32.60 o 
   9   7   3        2.18        3.78      5.04 o 
  10   7   3     7360.86     7308.42     52.29 o 
  11   7   3       84.55       86.97      8.85 o 
  12   7   3     1586.15     1576.25     28.87 o 
  13   7   3      555.32      497.04     18.57 o 
  14   7   3     2726.81     2845.45     43.03 o 
  15   7   3       27.17       17.90     19.34 o 
   1   8   3      610.57      595.77      6.89 o 
   2   8   3    12805.39    12605.50     62.12 o 
   3   8   3     6278.14     6469.03     35.13 o 
   4   8   3     3484.71     3483.04     23.39 o 
   5   8   3      403.19      462.52      8.77 o 
   6   8   3     9039.17     9223.60     57.79 o 
   7   8   3      268.38      294.13      9.68 o 
   8   8   3    14179.24    14561.99     92.48 o 
   9   8   3      763.93      802.34     18.06 o 
  10   8   3      812.94      789.89     15.24 o 
  11   8   3     1563.66     1540.33     25.32 o 
  12   8   3     1511.31     1636.47     29.82 o 
  13   8   3      310.26      316.25     16.15 o 
  14   8   3       78.55       53.21     11.13 o 
  15   8   3       88.06      133.57     32.78 o 
   0   9   3     2930.32     3068.40     29.23 o 
   1   9   3     7431.23     7006.98     37.58 o 
   2   9   3    15687.42    15435.07     75.35 o 
   3   9   3      128.08      190.14      5.74 o 
   4   9   3    17013.67    17693.13     90.54 o 
   5   9   3       16.28       46.30      4.93 o 
   6   9   3     8260.80     8479.04     57.80 o 
   7   9   3     1757.57     1789.77     20.53 o 
   8   9   3      556.21      580.50     11.84 o 
   9   9   3      624.36      617.69     13.34 o 
  10   9   3     7109.30     7440.53     60.90 o 
  11   9   3      887.29      776.36     19.00 o 
  12   9   3      589.39      525.99     16.25 o 
  13   9   3       38.12       35.96      9.97 o 
  14   9   3      391.05      374.13     20.76 o 
   1  10   3     2262.75     2130.06     17.42 o 
   2  10   3    12115.04    12553.61     67.60 o 
   3  10   3     2782.25     2512.87     19.50 o 
   4  10   3     3571.05     3499.94     24.65 o 
   5  10   3     2276.26     2390.77     20.73 o 
   6  10   3     4609.75     4648.34     37.06 o 
   7  10   3     3104.83     3034.16     28.68 o 
   8  10   3     4483.24     4357.82     47.98 o 
   9  10   3        2.32        4.65      5.35 o 
  10  10   3      568.16      513.29     13.12 o 
  11  10   3      350.93      318.33     11.62 o 
  12  10   3     1916.05     2078.61     35.61 o 
  13  10   3       14.25       -3.86      8.82 o 
  14  10   3       12.92        1.55     23.04 o 
   0  11   3    21589.17    21889.83    155.71 o 
   1  11   3     1336.41     1333.01     13.75 o 
   2  11   3     4765.54     5008.01     31.70 o 
   3  11   3      577.02      614.20      9.44 o 
   4  11   3     1914.54     1971.96     18.43 o 
   5  11   3        1.62        5.01      4.24 o 
   6  11   3      593.28      518.17     11.44 o 
   7  11   3       30.17       24.09      5.83 o 
   8  11   3     1631.85     1505.00     20.26 o 
   9  11   3        8.54       -1.31      5.98 o 
  10  11   3     2938.65     3057.20     34.81 o 
  11  11   3        1.40        2.27      6.45 o 
  12  11   3      830.01      814.90     22.04 o 
  13  11   3      222.48      239.39     30.44 o 
   1  12   3     2578.57     2608.61     24.41 o 
   2  12   3     7842.56     7873.46     48.44 o 
   3  12   3       71.76       79.74      5.69 o 
   4  12   3     6303.30     6316.07     43.93 o 
   5  12   3     2246.65     2149.69     23.09 o 
   6  12   3     7209.76     7208.06     66.44 o 
   7  12   3       89.44       81.59      8.24 o 
   8  12   3     1492.03     1547.81     22.73 o 
   9  12   3      929.39      869.31     20.98 o 
  10  12   3      317.85      291.78     16.90 o 
  11  12   3       37.38       36.95      7.90 o 
  12  12   3     3259.10     3510.61     47.78 o 
  13  12   3      106.61      119.89     22.16 o 
   0  13   3     6246.35     6310.20     95.91 o 
   1  13   3      155.04      167.93      8.41 o 
   2  13   3      342.88      282.93      8.76 o 
   3  13   3      841.41      785.22     12.75 o 
   4  13   3     5802.23     6000.60     45.50 o 
   5  13   3       64.25       72.98      7.78 o 
   6  13   3      509.35      477.19     13.81 o 
   7  13   3      479.51      485.88     15.55 o 
   8  13   3     1422.17     1305.85     22.75 o 
   9  13   3        0.01        4.93      8.51 o 
  10  13   3     2619.96     2813.75     36.80 o 
  11  13   3       31.33       30.70      8.34 o 
  12  13   3        7.62       15.63     11.72 o 
   1  14   3      100.64       97.99      7.53 o 
   2  14   3     3597.61     3708.07     30.53 o 
   3  14   3      722.05      717.40     13.44 o 
   4  14   3     2774.67     2701.02     31.21 o 
   5  14   3     2022.79     2074.94     31.28 o 
   6  14   3     3809.18     3695.47     39.97 o 
   7  14   3       33.26       24.19     14.20 o 
   8  14   3     1301.45     1334.78     23.63 o 
   9  14   3       14.35        9.10      7.54 o 
  10  14   3      133.32      114.51     10.59 o 
  11  14   3       13.59       13.27      8.22 o 
  12  14   3     1543.99     1615.87     44.07 o 
   0  15   3     1867.06     1990.03     34.52 o 
   1  15   3     1082.31     1058.91     17.56 o 
   2  15   3      502.34      491.20     10.97 o 
   3  15   3     1127.14     1108.17     18.18 o 
   4  15   3     4543.81     4451.18     44.03 o 
   5  15   3       92.49       65.38      8.31 o 
   6  15   3     1522.10     1583.84     25.26 o 
   7  15   3      118.80      112.74     10.64 o 
   8  15   3      448.65      411.52     15.61 o 
   9  15   3      614.86      622.58     17.63 o 
  10  15   3     1581.69     1679.07     29.03 o 
  11  15   3      159.04      144.76     15.72 o 
   1  16   3       10.25        7.55      7.39 o 
   2  16   3     3037.00     3257.59     36.66 o 
   3  16   3       24.96       33.57      6.95 o 
   4  16   3      109.26       92.81     11.51 o 
   5  16   3      872.35      775.42     17.64 o 
   6  16   3     3230.19     3147.84     37.79 o 
   7  16   3       57.97       37.52      9.92 o 
   8  16   3     3007.57     3193.94     39.96 o 
   9  16   3      156.20      141.16     11.53 o 
  10  16   3        1.40       -5.61      9.66 o 
   0  17   3     7390.79     7912.41    113.72 o 
   1  17   3      726.63      649.59     16.76 o 
   2  17   3      305.34      249.80     13.22 o 
   3  17   3      881.03      924.35     21.20 o 
   4  17   3      595.41      586.39     33.52 o 
   5  17   3        0.01       -1.52      7.05 o 
   6  17   3      539.02      528.94     16.06 o 
   7  17   3       21.60       26.13      7.52 o 
   8  17   3      452.32      448.10     20.70 o 
   9  17   3      227.55      206.26     23.95 o 
   1  18   3      250.93      219.75     12.20 o 
   2  18   3     3102.45     3326.19     42.99 o 
   3  18   3        3.86       -3.90      9.72 o 
   4  18   3     1885.81     1896.49     39.90 o 
   5  18   3        2.06        6.16     10.16 o 
   6  18   3      188.29      167.06     14.39 o 
   7  18   3        2.54        0.85      8.13 o 
   8  18   3      224.71      226.18     25.99 o 
   9  18   3       82.21       75.31     29.90 o 
   0  19   3     1616.59     1645.85     62.46 o 
   1  19   3      914.05      959.15     34.38 o 
   2  19   3        0.53        4.23     10.96 o 
   3  19   3      105.16      138.48     17.55 o 
   4  19   3      855.94      887.84     49.95 o 
   5  19   3        2.63        4.81     12.77 o 
   6  19   3      265.02      222.63     21.81 o 
   7  19   3      107.01       73.98     28.57 o 
   1  20   3      138.11      138.95     18.25 o 
   2  20   3      623.28      684.12     37.12 o 
   3  20   3        6.24       13.57     26.91 o 
   4  20   3      210.38      230.68     35.48 o 
   5  20   3       82.90       97.02     29.68 o 
   0  21   3      569.13      658.31     53.83 o 
   1  21   3       75.65       84.96     17.15 o 
   2  21   3       43.68       44.97     27.47 o 
   0   0   4    10584.75    11212.04    111.95 o 
   1   0   4    31191.53    32955.24    221.02 o 
   2   0   4     5965.12     6519.70     48.23 o 
   3   0   4   225315.53   213049.16   3536.53 o 
   4   0   4     5874.07     6004.34     46.86 o 
   5   0   4      637.52      704.19     10.20 o 
   6   0   4     1910.48     2209.61     22.34 o 
   7   0   4    27842.28    28089.08    196.21 o 
   8   0   4      502.21      484.61     13.87 o 
   9   0   4     9241.57     9492.12     90.78 o 
  10   0   4     2390.65     2202.80     40.55 o 
  11   0   4       76.33       80.40     11.26 o 
  12   0   4      111.90      120.95     16.58 o 
  13   0   4     8958.80     8923.97    127.64 o 
  14   0   4       41.86        6.27     13.13 o 
  15   0   4      269.22      245.72     23.47 o 
  16   0   4       20.64       47.62     31.45 o 
   1   1   4      225.28      194.76      6.18 o 
   2   1   4    30673.02    33199.17    157.95 o 
   3   1   4     3278.41     3473.88     20.56 o 
   4   1   4     3009.90     2676.46     18.41 o 
   5   1   4    16663.38    17442.63     83.35 o 
   6   1   4      910.10      738.75     10.10 o 
   7   1   4    12748.36    13266.83     69.98 o 
   8   1   4     1923.53     1731.10     18.58 o 
   9   1   4     6926.38     6829.65     47.32 o 
  10   1   4      213.14      225.62     10.21 o 
  11   1   4      115.17       90.65      8.93 o 
  12   1   4     1024.57      943.68     33.08 o 
  13   1   4     4096.60     4283.63     52.62 o 
  14   1   4      299.19      228.47     15.23 o 
  15   1   4     2456.94     2650.94     42.48 o 
   0   2   4    11348.54    11508.44     88.38 o 
   1   2   4    28771.12    30441.93    158.62 o 
   2   2   4    16898.01    18612.21     90.71 o 
   3   2   4   115299.16   113313.90    783.27 o 
   4   2   4     1061.15     1091.15      8.84 o 
   5   2   4      233.97      264.18      7.81 o 
   6   2   4       75.30      124.90      6.30 o 
   7   2   4    43923.24    44562.80    214.14 o 
   8   2   4      970.48      909.15     12.91 o 
   9   2   4     6238.97     6194.49     51.08 o 
  10   2   4       20.71       17.49      6.35 o 
  11   2   4     1293.59     1188.17     23.28 o 
  12   2   4      844.13      859.85     19.71 o 
  13   2   4     6924.27     6997.00     72.44 o 
  14   2   4      279.93      245.80     17.90 o 
  15   2   4      169.98      183.24     15.05 o 
   1   3   4       35.02       64.30      2.97 o 
   2   3   4     5960.58     6140.19     35.54 o 
   3   3   4    36953.92    37589.27    210.07 o 
   4   3   4      215.80      273.85      7.77 o 
   5   3   4    25136.80    25860.38    132.57 o 
   6   3   4     3963.53     4095.31     27.83 o 
   7   3   4     1650.66     1586.73     14.89 o 
   8   3   4     2390.89     2081.53     18.24 o 
   9   3   4    18444.29    18857.06    115.07 o 
  10   3   4      722.33      650.57     15.35 o 
  11   3   4      344.00      275.29     12.04 o 
  12   3   4     1114.56     1062.64     21.67 o 
  13   3   4     3643.22     3719.13     49.28 o 
  14   3   4       32.33       27.72     10.20 o 
  15   3   4      523.92      504.62     23.52 o 
   0   4   4      366.07      393.69      8.33 o 
   1   4   4    57526.50    57849.49    285.01 o 
   2   4   4     2611.82     2629.16     17.45 o 
   3   4   4     9014.71     9167.58     50.27 o 
   4   4   4     4946.33     5153.30     29.57 o 
   5   4   4      305.44      238.61      7.69 o 
   6   4   4     1252.03     1273.19     13.81 o 
   7   4   4    17646.85    18081.44    107.33 o 
   8   4   4       47.74       45.33      5.10 o 
   9   4   4    11374.41    11366.19     71.07 o 
  10   4   4     1119.99     1097.99     26.09 o 
  11   4   4     3915.96     3705.24     40.94 o 
  12   4   4        9.90       19.39      8.04 o 
  13   4   4      558.25      547.68     20.17 o 
  14   4   4      195.22      165.24     13.84 o 
  15   4   4      140.35      120.23     16.55 o 
   1   5   4    27554.82    27517.02    140.52 o 
   2   5   4     5260.93     4897.16     29.19 o 
   3   5   4    19857.58    20316.69    117.27 o 
   4   5   4    16902.61    16809.67     88.60 o 
   5   5   4    26518.73    27051.28    138.80 o 
   6   5   4     2940.39     2972.23     24.00 o 
   7   5   4     2168.58     2121.36     24.47 o 
   8   5   4       27.65       17.76      4.81 o 
   9   5   4    12051.69    12332.75     76.38 o 
  10   5   4      301.66      320.83     11.22 o 
  11   5   4        7.40       31.21      7.54 o 
  12   5   4     1394.14     1285.65     26.03 o 
  13   5   4    10882.32    11523.19    128.60 o 
  14   5   4      769.26      723.05     24.34 o 
  15   5   4       26.36       12.88     12.87 o 
   0   6   4     8404.76     9306.29     69.47 o 
   1   6   4    33303.43    34843.37    178.97 o 
   2   6   4     1283.48     1383.26     12.82 o 
   3   6   4    34569.23    34312.20    173.05 o 
   4   6   4       14.35       22.42      3.30 o 
   5   6   4     1679.01     1797.56     16.93 o 
   6   6   4      173.04      155.68      6.37 o 
   7   6   4     8751.62     8823.80     56.23 o 
   8   6   4       35.32       45.72      5.53 o 
   9   6   4      919.74      901.43     14.34 o 
  10   6   4     1308.30     1217.10     18.81 o 
  11   6   4     8902.76     8954.26     75.41 o 
  12   6   4      147.87      114.25     10.62 o 
  13   6   4     3249.28     3229.28     44.57 o 
  14   6   4      356.74      306.68     16.68 o 
  15   6   4       13.08        9.70     32.45 o 
   1   7   4    17720.13    17294.18     81.98 o 
   2   7   4     2073.10     2044.05     17.72 o 
   3   7   4     2504.64     2149.61     16.88 o 
   4   7   4      846.40      902.46     10.36 o 
   5   7   4     7020.04     6732.23     46.44 o 
   6   7   4     5929.14     6007.02     41.03 o 
   7   7   4       87.95      122.75      6.87 o 
   8   7   4     2484.03     2299.47     22.77 o 
   9   7   4     8990.52     9157.51     64.52 o 
  10   7   4      247.43      205.56      8.88 o 
  11   7   4      746.16      740.93     16.61 o 
  12   7   4      187.91      157.38     12.39 o 
  13   7   4     4510.28     4561.62     63.29 o 
  14   7   4       49.37       56.00     11.13 o 
  15   7   4     1156.96     1166.76     48.65 o 
   0   8   4       12.32       14.89      3.39 o 
   1   8   4    10568.81    10883.60     62.75 o 
   2   8   4      149.54      176.81      5.15 o 
   3   8   4    33368.45    34266.00    174.18 o 
   4   8   4       79.49       74.06      4.35 o 
   5   8   4     1822.73     1688.84     17.02 o 
   6   8   4      342.21      337.70      8.46 o 
   7   8   4    24412.61    24975.60    156.92 o 
   8   8   4      637.56      569.75     12.58 o 
   9   8   4     3851.71     3711.59     32.18 o 
  10   8   4      344.19      278.42      9.89 o 
  11   8   4      641.04      572.57     15.15 o 
  12   8   4      313.48      284.18     13.50 o 
  13   8   4     4142.98     4456.83     59.49 o 
  14   8   4        6.43       12.43     11.05 o 
   1   9   4      903.75      891.38      8.51 o 
   2   9   4     5640.75     5170.91     31.32 o 
   3   9   4      163.88      136.11      5.42 o 
   4   9   4     3045.84     2949.54     22.62 o 
   5   9   4    14026.52    14277.96     85.42 o 
   6   9   4      137.07      132.18      6.56 o 
   7   9   4     3035.53     2941.53     27.91 o 
   8   9   4      150.38      101.40      7.74 o 
   9   9   4     2234.14     2105.19     22.95 o 
  10   9   4      361.14      327.47     11.89 o 
  11   9   4        9.91       14.23      7.36 o 
  12   9   4      796.89      727.67     21.57 o 
  13   9   4      927.20      975.37     27.34 o 
  14   9   4      294.60      266.86     52.27 o 
   0  10   4     1999.08     1770.08     18.77 o 
   1  10   4     3401.94     3399.23     21.62 o 
   2  10   4     1047.20      932.99     10.68 o 
   3  10   4    22158.20    22671.72    113.82 o 
   4  10   4     1191.20     1106.67     16.78 o 
   5  10   4      777.90      754.28     11.93 o 
   6  10   4      131.03      114.61      6.95 o 
   7  10   4    18128.54    18516.28    114.24 o 
   8  10   4        2.10        8.64      5.85 o 
   9  10   4      244.79      232.65      9.54 o 
  10  10   4      902.25      822.64     18.70 o 
  11  10   4      246.04      253.12     12.51 o 
  12  10   4      102.59       86.83     10.76 o 
  13  10   4     1884.87     2000.61     53.56 o 
  14  10   4       58.53       39.65     28.35 o 
   1  11   4     5129.89     5019.15     35.23 o 
   2  11   4       22.93       19.75      4.68 o 
   3  11   4      805.93      731.91     11.14 o 
   4  11   4     1011.59      972.16     14.49 o 
   5  11   4     4453.79     4347.36     35.78 o 
   6  11   4     2832.14     2874.20     29.89 o 
   7  11   4      392.34      356.50     12.40 o 
   8  11   4     1327.25     1252.39     23.42 o 
   9  11   4     2944.08     2902.03     32.85 o 
  10  11   4       23.32       18.01      7.00 o 
  11  11   4       51.13       64.61      8.46 o 
  12  11   4       42.13       25.61      9.66 o 
  13  11   4     2047.58     2140.43     61.72 o 
   0  12   4      761.73      701.55     14.08 o 
   1  12   4     6610.16     6428.97     54.05 o 
   2  12   4     1671.07     1603.02     17.60 o 
   3  12   4    26996.05    27506.18    151.39 o 
   4  12   4       74.69       73.92      6.73 o 
   5  12   4      955.06      862.64     18.45 o 
   6  12   4       57.82       70.34      7.68 o 
   7  12   4     6410.22     6197.44     61.11 o 
   8  12   4      259.98      209.05     13.14 o 
   9  12   4       87.35      105.81      9.49 o 
  10  12   4        5.70        6.65      7.00 o 
  11  12   4     3151.15     3306.08     41.09 o 
  12  12   4      115.31      126.91     12.90 o 
  13  12   4     2792.27     3061.40    109.87 o 
   1  13   4     4118.99     3986.58     31.34 o 
   2  13   4     2708.65     2602.71     24.00 o 
   3  13   4      798.73      811.15     13.96 o 
   4  13   4       27.19       27.69      5.98 o 
   5  13   4     1006.83      905.32     17.39 o 
   6  13   4        7.21        4.66      6.95 o 
   7  13   4        0.64        3.02      7.08 o 
   8  13   4       30.37       15.46      8.73 o 
   9  13   4     5998.50     6284.10     59.93 o 
  10  13   4        3.44       -5.21      6.95 o 
  11  13   4      173.66      168.10     12.08 o 
  12  13   4      590.84      544.43     28.18 o 
   0  14   4      420.46      368.51     15.87 o 
   1  14   4     7846.16     7913.11     60.60 o 
   2  14   4       11.22       18.93      5.29 o 
   3  14   4      817.05      745.71     13.76 o 
   4  14   4     1045.91     1000.29     16.05 o 
   5  14   4      697.05      666.00     17.60 o 
   6  14   4      906.71      803.37     19.57 o 
   7  14   4     2145.38     2163.97     32.87 o 
   8  14   4      115.88       95.23     11.38 o 
   9  14   4     2931.59     3026.13     38.44 o 
  10  14   4       88.86       93.15     11.93 o 
  11  14   4     1266.14     1399.35     26.83 o 
   1  15   4       24.72       31.00      6.43 o 
   2  15   4      820.42      724.99     15.07 o 
   3  15   4     7530.00     7888.14     61.34 o 
   4  15   4      428.90      391.36     12.19 o 
   5  15   4       40.01       26.93      9.99 o 
   6  15   4      488.99      473.40     16.22 o 
   7  15   4      602.39      662.10     18.98 o 
   8  15   4      233.22      224.49     12.25 o 
   9  15   4     1987.38     2003.14     31.27 o 
  10  15   4        0.67        3.53      7.89 o 
  11  15   4      191.25      224.20     45.41 o 
   0  16   4     3210.56     3391.33     49.64 o 
   1  16   4     1868.93     1876.08     24.80 o 
   2  16   4       22.47       13.54      7.06 o 
   3  16   4     5898.96     5927.14     60.30 o 
   4  16   4       21.73       23.07      7.55 o 
   5  16   4       17.88        4.91      7.79 o 
   6  16   4      110.97      106.00     10.80 o 
   7  16   4     3539.29     3849.37     55.11 o 
   8  16   4        6.04       12.30      8.10 o 
   9  16   4      719.87      723.48     19.70 o 
  10  16   4       79.76       68.21     13.30 o 
   1  17   4     3339.41     3572.40     37.31 o 
   2  17   4      117.93      103.48     10.81 o 
   3  17   4      616.48      631.53     18.48 o 
   4  17   4       26.08       32.59     10.13 o 
   5  17   4     1702.59     1692.01     32.71 o 
   6  17   4      112.14      108.17     11.14 o 
   7  17   4       15.27       -1.92      7.74 o 
   8  17   4      232.12      209.52     13.01 o 
   9  17   4      928.27      915.46     33.88 o 
   0  18   4       17.14       30.34     11.41 o 
   1  18   4      730.26      688.63     19.45 o 
   2  18   4       70.63       49.13     10.26 o 
   3  18   4     4396.18     4625.98     97.19 o 
   4  18   4      216.22      231.48     15.11 o 
   5  18   4       15.23        0.68      8.77 o 
   6  18   4      233.98      230.97     15.78 o 
   7  18   4     1088.69     1171.02     26.56 o 
   8  18   4      103.69      100.52     17.23 o 
   1  19   4      208.50      237.18     15.61 o 
   2  19   4      619.52      627.12     19.58 o 
   3  19   4      401.51      410.56     21.41 o 
   4  19   4       50.07       51.26     19.15 o 
   5  19   4     1034.43     1091.58     37.43 o 
   6  19   4       21.40       34.49     26.47 o 
   7  19   4      777.00      732.95     57.81 o 
   0  20   4      200.29      168.96     23.49 o 
   1  20   4        3.85        8.28     12.44 o 
   2  20   4       11.07       20.90     16.21 o 
   3  20   4     1248.88     1331.59     49.36 o 
   4  20   4       13.94       -6.66     15.96 o 
   5  20   4      137.81      137.33     32.78 o 
   1  21   4      120.95      137.25     19.29 o 
   2  21   4       12.27        5.09     23.04 o 
   1   0   5     2389.33     2247.94     20.22 o 
   2   0   5     6145.19     6372.68     47.95 o 
   3   0   5     5451.21     5486.90     43.05 o 
   4   0   5    20856.74    22905.20    158.60 o 
   5   0   5      842.54      660.06     11.11 o 
   6   0   5    10285.38    10403.95     72.12 o 
   7   0   5    18873.09    18479.35    122.21 o 
   8   0   5     6311.95     6023.01     59.39 o 
   9   0   5      471.79      436.06     14.59 o 
  10   0   5     1633.50     1511.89     30.16 o 
  11   0   5      289.41      266.52     35.62 o 
  12   0   5     2337.08     2261.67     63.72 o 
  13   0   5     1254.28     1216.11     40.74 o 
  14   0   5      407.81      380.28     24.97 o 
  15   0   5     1778.23     1956.78     64.90 o 
   0   1   5    77863.65    76904.88    509.72 o 
   1   1   5     5808.70     6543.06     34.32 o 
   2   1   5     2701.52     3182.96     19.42 o 
   3   1   5    47074.53    48241.18    228.56 o 
   4   1   5     1547.99     1411.17     11.49 o 
   5   1   5      136.66       98.60      3.65 o 
   6   1   5      699.38      718.68      8.72 o 
   7   1   5    21475.32    22231.50    111.65 o 
   8   1   5      771.19      736.31     11.23 o 
   9   1   5      341.02      277.01      8.99 o 
  10   1   5     3438.18     3262.09     37.12 o 
  11   1   5       29.34       32.06      7.48 o 
  12   1   5     2345.81     2417.08     36.48 o 
  13   1   5     4808.91     4953.14     57.82 o 
  14   1   5     2567.71     2455.33     39.55 o 
  15   1   5      131.94       91.87     12.96 o 
   1   2   5      316.76      180.13      3.57 o 
   2   2   5    69707.32    70748.11    332.44 o 
   3   2   5    13992.94    14358.74     71.89 o 
   4   2   5    13783.85    14335.68     76.23 o 
   5   2   5     6365.87     5736.21     31.48 o 
   6   2   5     4704.31     4643.30     28.76 o 
   7   2   5       26.53       44.10      4.28 o 
   8   2   5    12124.82    12016.40     65.89 o 
   9   2   5     4426.31     4321.24     34.24 o 
  10   2   5        4.29       23.33      6.37 o 
  11   2   5      246.03      237.39     11.63 o 
  12   2   5     6385.49     6196.63     59.23 o 
  13   2   5     2539.20     2563.53     41.98 o 
  14   2   5      381.46      343.23     16.97 o 
  15   2   5      706.48      705.91     24.48 o 
   0   3   5     9932.16    10661.24     85.64 o 
   1   3   5    15565.88    15765.06     90.52 o 
   2   3   5     1506.88     1618.75     12.06 o 
   3   3   5    26107.85    26540.47    151.35 o 
   4   3   5    27724.53    28328.05    137.56 o 
   5   3   5       21.94       36.61      2.97 o 
   6   3   5    14176.07    14224.63     77.83 o 
   7   3   5    18777.58    19216.71    114.33 o 
   8   3   5     4494.92     4583.03     32.72 o 
   9   3   5     5033.29     4934.29     39.98 o 
  10   3   5     2316.29     2261.87     27.15 o 
  11   3   5     1757.94     1644.29     25.58 o 
  12   3   5       26.86       28.83      8.22 o 
  13   3   5     1948.92     1937.76     33.81 o 
  14   3   5      941.48      878.15     23.97 o 
  15   3   5       41.54       21.71     11.96 o 
   1   4   5     2275.56     1796.26     14.75 o 
   2   4   5     7778.50     7666.43     42.74 o 
   3   4   5    18834.32    19605.91    101.44 o 
   4   4   5     6568.98     6768.14     39.76 o 
   5   4   5     8395.83     8474.90     46.26 o 
   6   4   5    26581.76    27074.40    147.93 o 
   7   4   5     1398.13     1199.64     14.77 o 
   8   4   5    10682.97    10845.19     64.05 o 
   9   4   5     6511.31     6578.76     52.48 o 
  10   4   5      312.07      256.81     10.42 o 
  11   4   5       66.71       56.95      7.69 o 
  12   4   5     1186.91     1075.79     24.35 o 
  13   4   5     4602.78     4800.54     56.25 o 
  14   4   5      144.83      149.51     14.91 o 
  15   4   5        5.91       -9.63     13.56 o 
   0   5   5    25509.54    25898.78    194.50 o 
   1   5   5    42938.11    45578.84    226.37 o 
   2   5   5      404.82      310.52      8.22 o 
   3   5   5      707.12      673.81      8.19 o 
   4   5   5       87.31      120.70      4.58 o 
   5   5   5      412.00      377.57      7.83 o 
   6   5   5     2454.90     2403.99     22.29 o 
   7   5   5      528.86      462.16      9.75 o 
   8   5   5     1524.91     1503.81     17.47 o 
   9   5   5     6907.27     6964.28     48.90 o 
  10   5   5      968.92      954.49     16.25 o 
  11   5   5     5727.68     5575.22     50.20 o 
  12   5   5     1427.79     1399.06     25.10 o 
  13   5   5       62.10       66.76     10.34 o 
  14   5   5     2906.46     2949.17     48.03 o 
  15   5   5      128.53      131.69     24.43 o 
   1   6   5     8098.34     7901.60     62.16 o 
   2   6   5    11249.95    11131.95     60.51 o 
   3   6   5    10770.72    11477.84     62.85 o 
   4   6   5    34477.46    34551.76    175.46 o 
   5   6   5     2172.58     2009.68     18.35 o 
   6   6   5     3767.03     3548.81     27.83 o 
   7   6   5      105.29       91.39      5.94 o 
   8   6   5     1452.00     1394.20     19.45 o 
   9   6   5     3914.70     4096.94     33.81 o 
  10   6   5     2770.39     2671.98     28.39 o 
  11   6   5      196.37      153.56      9.34 o 
  12   6   5     3397.31     3457.09     41.23 o 
  13   6   5     4048.13     4142.41     51.88 o 
  14   6   5     1338.14     1344.19     38.75 o 
  15   6   5       98.37       89.07     21.04 o 
   0   7   5     4578.57     4863.90     39.88 o 
   1   7   5    11460.38    12252.58     82.31 o 
   2   7   5     1273.49     1426.11     16.46 o 
   3   7   5    30914.61    31863.42    162.22 o 
   4   7   5    10084.74    10046.25     57.08 o 
   5   7   5      400.67      361.30      8.91 o 
   6   7   5     3561.58     3442.44     27.66 o 
   7   7   5     6054.70     6006.02     42.32 o 
   8   7   5     4697.47     4608.57     43.03 o 
   9   7   5     1680.44     1629.19     19.64 o 
  10   7   5     3785.99     3657.51     34.85 o 
  11   7   5     2432.47     2200.90     26.81 o 
  12   7   5       92.51       64.41      9.60 o 
  13   7   5     3263.18     3301.62     45.58 o 
  14   7   5      813.85      831.53     26.32 o 
   1   8   5      490.24      438.64      8.37 o 
   2   8   5    26172.34    26337.58    129.12 o 
   3   8   5     1700.31     1770.66     16.02 o 
   4   8   5       78.26       76.35      4.59 o 
   5   8   5     8465.25     8448.62     53.52 o 
   6   8   5     2420.33     2252.92     21.29 o 
   7   8   5     1131.26     1163.26     16.58 o 
   8   8   5    11414.37    11605.30     77.52 o 
   9   8   5     1692.36     1639.36     19.94 o 
  10   8   5       71.61       98.94      7.52 o 
  11   8   5      419.29      407.38     16.08 o 
  12   8   5     2535.52     2593.43     38.50 o 
  13   8   5     1100.21     1205.56     30.11 o 
  14   8   5      127.12      112.81     37.54 o 
   0   9   5     2232.22     2174.17     44.56 o 
   1   9   5     2000.20     1752.89     15.32 o 
   2   9   5     1317.82     1336.28     13.20 o 
   3   9   5    18319.08    18451.32     98.65 o 
   4   9   5     1040.00      940.65     14.32 o 
   5   9   5      829.52      783.62     12.23 o 
   6   9   5      415.56      357.07      9.69 o 
   7   9   5    11935.49    12101.32     79.35 o 
   8   9   5     1180.22     1136.34     17.27 o 
   9   9   5       13.66       14.48      5.65 o 
  10   9   5     1689.13     1615.89     22.25 o 
  11   9   5      605.50      590.67     16.82 o 
  12   9   5     1390.26     1418.41     28.07 o 
  13   9   5     1449.41     1498.27     33.73 o 
  14   9   5      401.03      426.14     32.10 o 
   1  10   5      277.50      261.70      8.86 o 
   2  10   5     2782.23     2556.28     23.65 o 
   3  10   5     1552.73     1379.70     16.63 o 
   4  10   5     1430.22     1379.28     17.24 o 
   5  10   5     5866.87     5851.08     49.88 o 
   6  10   5     6709.24     6699.16     49.64 o 
   7  10   5     4274.37     4339.65     39.77 o 
   8  10   5     4455.04     4346.11     40.87 o 
   9  10   5      476.32      476.21     12.30 o 
  10  10   5       23.92        3.41      6.24 o 
  11  10   5      168.37      157.72     11.51 o 
  12  10   5      403.23      382.66     15.34 o 
  13  10   5      243.85      218.34     17.15 o 
  14  10   5        1.40        7.09     26.14 o 
   0  11   5     8642.12     8507.04     67.60 o 
   1  11   5      120.31      128.22      6.81 o 
   2  11   5      606.86      597.86     11.57 o 
   3  11   5    15302.99    15467.88    128.19 o 
   4  11   5     2686.98     2597.58     29.86 o 
   5  11   5      203.45      159.13      8.45 o 
   6  11   5       32.57       37.54      7.08 o 
   7  11   5     6910.67     6939.51     60.04 o 
   8  11   5        8.53        1.29      6.02 o 
   9  11   5       86.04       68.38      8.33 o 
  10  11   5     2428.66     2443.54     33.01 o 
  11  11   5      297.25      256.76     14.43 o 
  12  11   5      435.77      482.16     18.48 o 
  13  11   5     1746.64     1877.91     83.95 o 
   1  12   5     3763.52     3664.56     29.22 o 
   2  12   5    12729.20    12858.42     82.21 o 
   3  12   5     1499.70     1415.15     18.30 o 
   4  12   5    10598.16    10811.26     76.78 o 
   5  12   5     1262.10     1348.51     19.52 o 
   6  12   5      387.47      325.36     11.69 o 
   7  12   5      114.09      101.88      8.78 o 
   8  12   5      912.14      863.52     20.33 o 
   9  12   5     3069.99     3127.42     37.81 o 
  10  12   5      716.07      684.84     19.73 o 
  11  12   5       25.81       30.12      8.68 o 
  12  12   5     3652.49     3860.28     51.13 o 
  13  12   5      767.58      901.74     60.03 o 
   0  13   5     2513.85     2387.06     37.19 o 
   1  13   5     2680.05     2478.75     27.01 o 
   2  13   5     4223.49     4358.32     36.38 o 
   3  13   5     4198.66     4331.82     38.91 o 
   4  13   5      860.91      849.22     18.52 o 
   5  13   5       11.16        5.61      5.90 o 
   6  13   5      215.68      174.54     10.27 o 
   7  13   5     4195.19     4245.35     48.64 o 
   8  13   5     2204.39     2147.13     33.21 o 
   9  13   5      819.64      732.01     18.54 o 
  10  13   5      317.51      293.27     13.68 o 
  11  13   5      990.49     1010.18     24.91 o 
  12  13   5       98.75       67.60     19.76 o 
   1  14   5     1058.74     1024.36     17.22 o 
   2  14   5     1454.11     1454.26     22.90 o 
   3  14   5     3947.00     3675.84     42.25 o 
   4  14   5        2.85       10.13      6.26 o 
   5  14   5     1547.38     1358.70     22.26 o 
   6  14   5     3571.94     3518.81     62.11 o 
   7  14   5      354.64      322.05     18.05 o 
   8  14   5     2136.20     2199.50     34.30 o 
   9  14   5     1634.38     1708.40     28.22 o 
  10  14   5      301.04      285.95     15.28 o 
  11  14   5       63.90       61.81     11.56 o 
   0  15   5      106.57      104.24     11.36 o 
   1  15   5     2929.88     2781.49     30.49 o 
   2  15   5      778.59      762.55     16.86 o 
   3  15   5      220.89      235.04     13.42 o 
   4  15   5     1611.46     1543.81     26.83 o 
   5  15   5      265.53      230.64     12.78 o 
   6  15   5      297.85      279.49     13.76 o 
   7  15   5      953.34      875.43     21.60 o 
   8  15   5      221.30      220.58     13.91 o 
   9  15   5     1381.18     1418.91     26.27 o 
  10  15   5      380.25      386.38     15.66 o 
  11  15   5      705.69      714.79     52.05 o 
   1  16   5      617.17      571.92     14.36 o 
   2  16   5     1789.91     1800.44     26.40 o 
   3  16   5     1856.53     1758.57     26.59 o 
   4  16   5     3834.41     3923.32     51.59 o 
   5  16   5      333.07      359.19     15.84 o 
   6  16   5     1631.02     1599.40     29.03 o 
   7  16   5      145.16      120.70     14.21 o 
   8  16   5      891.42      905.48     23.28 o 
   9  16   5      585.99      638.10     18.78 o 
  10  16   5      187.09      175.91     23.32 o 
   0  17   5     3335.07     3613.29     53.90 o 
   1  17   5     1125.53     1144.52     20.46 o 
   2  17   5       27.41       24.72      8.51 o 
   3  17   5     3927.03     4062.97     48.70 o 
   4  17   5      935.52      917.45     24.44 o 
   5  17   5        0.64       -1.15      8.38 o 
   6  17   5      307.45      331.96     17.03 o 
   7  17   5     1232.94     1244.85     26.79 o 
   8  17   5      165.93      199.76     15.55 o 
   9  17   5      137.43       89.54     17.09 o 
   1  18   5      799.10      826.71     19.61 o 
   2  18   5     2270.83     2510.70     45.03 o 
   3  18   5        1.32        1.47      8.59 o 
   4  18   5      199.80      158.13     13.84 o 
   5  18   5      382.64      411.12     20.25 o 
   6  18   5      154.09      126.28     13.40 o 
   7  18   5      216.25      190.37     15.83 o 
   8  18   5      688.59      782.38     32.16 o 
   0  19   5      386.38      448.52     24.57 o 
   1  19   5       81.31       52.08      9.90 o 
   2  19   5      202.45      153.48     12.88 o 
   3  19   5     1265.30     1322.87     30.35 o 
   4  19   5        8.78       17.08     10.26 o 
   5  19   5        7.24       -6.84      9.49 o 
   6  19   5       16.74       42.05     14.93 o 
   7  19   5     1050.89     1158.98     47.34 o 
   1  20   5        8.47        2.85      9.89 o 
   2  20   5      565.81      550.26     21.50 o 
   3  20   5        0.52       -6.52     11.45 o 
   4  20   5      114.64      165.39     24.81 o 
   5  20   5      915.75     1074.29     66.67 o 
   0  21   5      219.47      173.44     36.99 o 
   1  21   5      178.63      176.61     25.37 o 
   0   0   6    25001.07    25452.72    245.79 o 
   1   0   6    11457.55    11212.99     80.24 o 
   2   0   6     3963.91     3871.20     32.27 o 
   3   0   6     4543.10     4365.10     36.30 o 
   4   0   6     3767.22     4338.06     46.66 o 
   5   0   6      599.70      620.09     11.23 o 
   6   0   6      395.06      331.66      9.08 o 
   7   0   6       43.32       64.62      8.66 o 
   8   0   6     7565.33     7968.85     66.20 o 
   9   0   6       11.23       31.00      7.57 o 
  10   0   6     2101.16     2071.88     36.81 o 
  11   0   6     5885.30     6010.60     87.63 o 
  12   0   6     6043.04     6342.35     93.56 o 
  13   0   6     1390.49     1366.63     57.68 o 
  14   0   6     2037.14     2212.78     53.10 o 
  15   0   6        3.97       -2.48     14.22 o 
   1   1   6     5488.33     5512.31     30.18 o 
   2   1   6    70076.86    71149.79    334.48 o 
   3   1   6     3146.30     3148.95     19.91 o 
   4   1   6     1754.67     1523.13     12.45 o 
   5   1   6      175.61      123.06      4.36 o 
   6   1   6     1813.73     1661.99     13.43 o 
   7   1   6      646.91      683.24      9.90 o 
   8   1   6    11424.35    11701.16     67.76 o 
   9   1   6      876.51      807.84     16.38 o 
  10   1   6      352.40      319.65     11.15 o 
  11   1   6      614.28      547.15     17.36 o 
  12   1   6     6212.24     6549.59     69.82 o 
  13   1   6     1214.41     1079.05     31.80 o 
  14   1   6      530.92      549.92     20.21 o 
  15   1   6        1.08       -2.71     11.05 o 
   0   2   6    14297.97    13658.81    146.79 o 
   1   2   6     1067.45     1087.76      8.96 o 
   2   2   6    22670.56    23714.57    122.72 o 
   3   2   6      303.85      364.00      7.92 o 
   4   2   6    27922.70    28756.59    139.84 o 
   5   2   6     5044.11     5394.66     41.35 o 
   6   2   6     4473.52     4588.15     28.69 o 
   7   2   6     1438.73     1253.90     14.52 o 
   8   2   6      687.67      708.86     12.05 o 
   9   2   6     1391.42     1264.70     16.62 o 
  10   2   6    13705.17    14657.40    101.58 o 
  11   2   6       67.45       68.64      8.66 o 
  12   2   6      662.47      663.86     19.73 o 
  13   2   6       85.76       76.25     11.40 o 
  14   2   6     2013.64     2015.60     35.77 o 
  15   2   6      352.33      333.67     19.85 o 
   1   3   6      749.65      827.56      7.55 o 
   2   3   6    27305.44    28062.83    164.83 o 
   3   3   6        1.07       25.52      2.55 o 
   4   3   6    43330.37    42791.66    217.93 o 
   5   3   6     4732.50     4925.43     29.84 o 
   6   3   6    34555.23    35524.48    181.26 o 
   7   3   6       16.57       25.85      4.95 o 
   8   3   6    13820.26    13908.87     79.08 o 
   9   3   6     1129.75     1037.68     16.08 o 
  10   3   6       63.78       55.91      6.71 o 
  11   3   6        2.92        5.75      6.27 o 
  12   3   6     3735.13     3850.48     43.75 o 
  13   3   6       10.89       -4.33     11.49 o 
  14   3   6     1253.28     1303.80     34.99 o 
  15   3   6        3.68      -10.70     17.19 o 
   0   4   6     6797.43     7068.25     59.69 o 
   1   4   6      304.49      414.84      6.04 o 
   2   4   6      700.87      731.30      7.25 o 
   3   4   6     4059.76     3430.64     23.02 o 
   4   4   6     4898.96     4783.58     30.51 o 
   5   4   6        2.94       19.00      3.42 o 
   6   4   6       23.77       69.82      5.48 o 
   7   4   6     4898.08     4875.25     35.93 o 
   8   4   6     2468.51     2280.70     21.07 o 
   9   4   6      167.15      159.92      8.38 o 
  10   4   6     1617.06     1610.22     21.09 o 
  11   4   6       22.91       15.14      6.78 o 
  12   4   6     1556.18     1567.56     26.51 o 
  13   4   6      654.87      584.37     20.60 o 
  14   4   6     3692.59     3808.39     56.09 o 
  15   4   6       45.34        2.88     25.03 o 
   1   5   6     1488.42     1414.32     12.88 o 
   2   5   6    18259.74    18876.81     98.23 o 
   3   5   6      280.51      271.23      6.29 o 
   4   5   6     2584.94     2520.22     20.87 o 
   5   5   6     8208.28     8204.76     51.40 o 
   6   5   6    12806.87    13497.08     79.61 o 
   7   5   6       54.94       48.33      5.19 o 
   8   5   6     3289.58     3321.30     28.52 o 
   9   5   6      399.29      372.24     10.90 o 
  10   5   6      144.17      107.71      9.95 o 
  11   5   6        3.97        2.03      6.09 o 
  12   5   6     4277.42     4472.31     48.43 o 
  13   5   6       96.66       57.75     10.49 o 
  14   5   6      332.01      356.11     25.49 o 
  15   5   6      592.90      606.70     53.60 o 
   0   6   6    12244.99    13225.70    105.55 o 
   1   6   6       89.84      128.52      4.83 o 
   2   6   6     3673.83     3672.32     25.91 o 
   3   6   6     7446.41     6915.62     41.02 o 
   4   6   6     1797.81     1816.75     15.82 o 
   5   6   6     1042.79      946.26     12.27 o 
   6   6   6      665.89      665.10     11.15 o 
   7   6   6     1291.11     1226.53     15.48 o 
   8   6   6     5323.10     5270.74     41.95 o 
   9   6   6     1739.52     1804.59     20.63 o 
  10   6   6     2521.69     2453.16     27.24 o 
  11   6   6      372.19      317.35     11.40 o 
  12   6   6     1683.37     1571.86     25.05 o 
  13   6   6      545.56      555.76     19.66 o 
  14   6   6     2777.30     2868.92     53.78 o 
   1   7   6     3155.73     3008.78     22.62 o 
   2   7   6    39549.18    40657.97    204.75 o 
   3   7   6     2379.07     2307.88     18.14 o 
   4   7   6    33927.26    34753.12    186.50 o 
   5   7   6       47.44       52.55      4.93 o 
   6   7   6     9624.60    10112.95     63.10 o 
   7   7   6      435.30      362.73      9.51 o 
   8   7   6     4995.15     4968.81     42.80 o 
   9   7   6      613.14      557.56     11.87 o 
  10   7   6      680.58      763.04     16.33 o 
  11   7   6        0.71       -1.76      6.56 o 
  12   7   6     5673.57     5858.62     54.13 o 
  13   7   6       72.12       60.12     12.42 o 
  14   7   6     2201.71     2259.47     58.12 o 
   0   8   6    31483.63    32731.44    270.42 o 
   1   8   6     3798.51     3983.05     34.04 o 
   2   8   6     4874.91     4487.91     31.41 o 
   3   8   6      139.28      116.25      5.61 o 
   4   8   6     6525.13     6701.50     46.94 o 
   5   8   6      666.64      661.28     15.58 o 
   6   8   6      837.47      882.73     14.09 o 
   7   8   6      366.98      370.52     11.46 o 
   8   8   6      121.69      164.45      9.05 o 
   9   8   6      535.25      403.60     11.40 o 
  10   8   6     8240.43     8488.12     79.13 o 
  11   8   6      213.28      162.45     10.35 o 
  12   8   6     1365.26     1285.38     24.64 o 
  13   8   6       40.64       14.46     13.06 o 
  14   8   6     1645.39     1746.46     57.47 o 
   1   9   6       13.27       21.74      4.41 o 
   2   9   6     3952.92     4014.79     31.84 o 
   3   9   6     7392.58     7059.99     69.33 o 
   4   9   6     1363.81     1260.87     17.44 o 
   5   9   6     1477.96     1521.92     22.29 o 
   6   9   6    15772.33    16647.72    103.50 o 
   7   9   6     1655.94     1619.63     21.97 o 
   8   9   6    13146.61    13510.79     94.72 o 
   9   9   6      550.53      469.79     14.13 o 
  10   9   6       51.64       40.23      6.95 o 
  11   9   6      197.17      209.84     12.67 o 
  12   9   6      425.05      488.70     16.75 o 
  13   9   6      310.23      280.58     17.99 o 
  14   9   6       67.31       27.02     27.47 o 
   0  10   6     1429.63     1583.55     23.09 o 
   1  10   6     3089.93     2721.61     24.72 o 
   2  10   6       33.75       26.09      5.16 o 
   3  10   6      684.67      601.89     11.51 o 
   4  10   6     1497.87     1545.07     19.95 o 
   5  10   6       73.95       89.37      8.09 o 
   6  10   6      146.05      152.32     10.45 o 
   7  10   6      582.15      515.38     14.08 o 
   8  10   6     1828.28     1777.79     25.69 o 
   9  10   6     1154.35     1131.10     32.46 o 
  10  10   6      806.70      836.01     18.90 o 
  11  10   6      963.92      964.67     23.07 o 
  12  10   6     1538.44     1469.35     29.42 o 
  13  10   6       37.63       36.83     18.22 o 
   1  11   6     3277.34     3248.99     28.65 o 
   2  11   6    23594.17    24235.42    142.94 o 
   3  11   6      599.28      531.66     12.64 o 
   4  11   6     4949.69     5021.90     42.66 o 
   5  11   6      297.68      293.00     10.94 o 
   6  11   6      538.73      579.77     14.45 o 
   7  11   6       90.33       96.56      8.63 o 
   8  11   6     2174.60     2150.38     32.83 o 
   9  11   6      396.11      357.26     16.76 o 
  10  11   6      237.03      244.00     15.10 o 
  11  11   6      195.63      180.87     13.30 o 
  12  11   6     4564.13     4829.24     62.76 o 
  13  11   6      582.29      559.30     49.17 o 
   0  12   6     7634.98     7515.16     80.93 o 
   1  12   6      273.37      259.84     10.13 o 
   2  12   6      259.03      280.82      9.71 o 
   3  12   6      327.38      329.83     13.51 o 
   4  12   6     4425.59     4662.80     41.26 o 
   5  12   6       13.36       27.82      6.23 o 
   6  12   6     1560.40     1551.58     31.72 o 
   7  12   6        5.49        4.12      6.45 o 
   8  12   6     1978.12     1981.93     30.16 o 
   9  12   6        1.37       12.23      8.83 o 
  10  12   6     3480.04     3716.29     46.86 o 
  11  12   6      432.81      467.04     20.01 o 
  12  12   6      199.90      172.90     14.41 o 
   1  13   6      143.74      131.34      8.24 o 
   2  13   6     6330.30     6221.01     50.76 o 
   3  13   6      240.56      210.18      9.61 o 
   4  13   6     6847.33     7062.60     60.91 o 
   5  13   6      627.53      552.15     14.03 o 
   6  13   6     6851.87     7184.50     63.03 o 
   7  13   6       28.86       24.17      7.51 o 
   8  13   6     2468.59     2471.75     36.22 o 
   9  13   6      345.34      327.63     16.57 o 
  10  13   6       24.63       24.73      8.15 o 
  11  13   6        3.82        9.52      9.82 o 
  12  13   6     1474.85     1523.50     77.30 o 
   0  14   6     1746.81     1629.70     31.19 o 
   1  14   6        1.92        8.65      5.71 o 
   2  14   6       61.93       56.97      7.07 o 
   3  14   6     1248.43     1255.51     21.30 o 
   4  14   6     1080.00     1110.98     18.89 o 
   5  14   6      348.10      313.80     12.51 o 
   6  14   6       36.50       27.43      7.82 o 
   7  14   6     1254.44     1201.60     24.60 o 
   8  14   6      687.07      609.17     18.91 o 
   9  14   6       21.97       22.17      9.65 o 
  10  14   6      815.05      829.53     20.74 o 
  11  14   6       18.42       19.48     11.55 o 
   1  15   6       40.28       30.76      6.63 o 
   2  15   6     3007.56     2786.14     33.47 o 
   3  15   6       60.08       75.56      8.80 o 
   4  15   6      355.11      375.91     13.50 o 
   5  15   6     2655.39     2618.11     33.22 o 
   6  15   6     1898.69     1873.64     31.08 o 
   7  15   6       23.77        1.34      8.00 o 
   8  15   6     2375.88     2458.25     39.39 o 
   9  15   6      116.89      117.94     13.32 o 
  10  15   6        4.71       -9.36      9.36 o 
  11  15   6       38.39       46.74     25.03 o 
   0  16   6      219.45      217.54     23.66 o 
   1  16   6      196.79      181.02      9.93 o 
   2  16   6       65.65       72.53      8.74 o 
   3  16   6      339.62      337.94     13.56 o 
   4  16   6     2943.02     2961.18     39.90 o 
   5  16   6       85.90       67.36     11.26 o 
   6  16   6     1835.64     1963.08     34.33 o 
   7  16   6     1310.06     1384.84     28.06 o 
   8  16   6     1236.37     1271.84     27.74 o 
   9  16   6        6.81        4.72      8.13 o 
   1  17   6      347.55      341.07     13.77 o 
   2  17   6     6705.72     6886.81     63.46 o 
   3  17   6       37.64       36.91     10.10 o 
   4  17   6     1939.51     2000.83     72.59 o 
   5  17   6       50.22       38.30     10.01 o 
   6  17   6      519.24      520.04     20.23 o 
   7  17   6       50.10       57.27     11.65 o 
   8  17   6     1408.38     1531.96     33.74 o 
   9  17   6       31.92       10.63     24.14 o 
   0  18   6     6213.13     6785.99     84.34 o 
   1  18   6      410.10      400.94     15.26 o 
   2  18   6      133.19      156.16     13.75 o 
   3  18   6      146.62      141.40     12.06 o 
   4  18   6       34.55       17.24      9.67 o 
   5  18   6       27.10       22.93      9.78 o 
   6  18   6       19.51       18.93      9.76 o 
   7  18   6        8.10       22.93     16.48 o 
   1  19   6      301.78      281.66     14.81 o 
   2  19   6      413.18      365.73     20.33 o 
   3  19   6      100.01       88.88     12.57 o 
   4  19   6      579.53      660.87     22.94 o 
   5  19   6       30.16       29.51     11.67 o 
   6  19   6     1211.24     1255.19     68.22 o 
   0  20   6      100.20      117.15     21.90 o 
   1  20   6      471.74      509.57     19.14 o 
   2  20   6       68.93       57.86     11.34 o 
   3  20   6       11.81       30.29     12.19 o 
   4  20   6      786.45      862.68     33.40 o 
   5  20   6       39.09       14.84     25.92 o 
   1  21   6       37.29       49.62     27.91 o 
   1   0   7    20498.99    20551.02    142.47 o 
   2   0   7    19365.27    19579.25    136.52 o 
   3   0   7     1582.05     1831.36     20.01 o 
   4   0   7     1283.27     1290.58     16.30 o 
   5   0   7     2097.48     1950.26     22.00 o 
   6   0   7    12319.82    12377.72     93.53 o 
   7   0   7       11.89       20.27      5.58 o 
   8   0   7        5.29       18.18      6.12 o 
   9   0   7     6111.22     6023.60     71.40 o 
  10   0   7      112.20      132.03     12.65 o 
  11   0   7      255.21      297.24     20.57 o 
  12   0   7     1813.51     1795.37     44.78 o 
  13   0   7     5374.77     5554.33     88.96 o 
  14   0   7       15.25       18.60     13.97 o 
  15   0   7     1253.46     1360.23     54.48 o 
   0   1   7       10.32       13.02      5.70 o 
   1   1   7    14114.87    14458.48     72.45 o 
   2   1   7       23.47       19.55      3.08 o 
   3   1   7    44626.12    45469.97    216.88 o 
   4   1   7      488.49      492.54      8.11 o 
   5   1   7       58.19       56.44      4.44 o 
   6   1   7      482.17      491.59      8.43 o 
   7   1   7     9544.09     9795.75     57.08 o 
   8   1   7      205.66      175.83      7.28 o 
   9   1   7      252.64      218.10      8.36 o 
  10   1   7      107.75       83.55      7.92 o 
  11   1   7     4367.09     4453.49     50.97 o 
  12   1   7      307.40      266.02     15.03 o 
  13   1   7     5136.63     5262.11     77.20 o 
  14   1   7       64.03       58.70     11.15 o 
  15   1   7      861.02      845.32     35.79 o 
   1   2   7    15460.93    14792.99     74.07 o 
   2   2   7     6924.76     6842.66     44.09 o 
   3   2   7    15601.43    16846.84     84.60 o 
   4   2   7     2588.91     2411.37     19.50 o 
   5   2   7     1002.67      932.15     10.09 o 
   6   2   7       60.22       56.72      4.16 o 
   7   2   7      295.11      330.08      8.78 o 
   8   2   7        2.45        9.36      4.68 o 
   9   2   7     7396.44     7538.43     54.72 o 
  10   2   7      155.44      128.01      8.54 o 
  11   2   7     2006.04     2016.37     29.37 o 
  12   2   7      667.00      640.29     19.75 o 
  13   2   7     3460.37     3523.20     47.48 o 
  14   2   7      297.54      240.96     17.45 o 
  15   2   7      538.35      578.55     37.76 o 
   0   3   7     1304.63     1229.55     14.13 o 
   1   3   7     2513.25     2379.46     17.37 o 
   2   3   7      737.09      773.90      7.96 o 
   3   3   7    22008.36    23031.46    113.46 o 
   4   3   7     2952.59     2940.55     22.05 o 
   5   3   7     1783.94     1685.07     13.18 o 
   6   3   7     2015.13     2050.39     19.49 o 
   7   3   7    40095.67    41370.66    222.47 o 
   8   3   7      944.30      860.55     15.68 o 
   9   3   7     2971.24     2991.00     27.63 o 
  10   3   7      933.06      861.14     15.51 o 
  11   3   7      602.70      588.16     14.97 o 
  12   3   7        2.78       -2.98      8.50 o 
  13   3   7      796.94      800.68     22.37 o 
  14   3   7      132.44       95.32     12.51 o 
  15   3   7      547.48      535.34     42.09 o 
   1   4   7     1293.64     1134.75     10.37 o 
   2   4   7      118.13      125.56      3.77 o 
   3   4   7    15472.10    15879.13     80.37 o 
   4   4   7      776.63      795.50      9.85 o 
   5   4   7    10989.19    11496.28     72.07 o 
   6   4   7       93.35      102.26      5.95 o 
   7   4   7      750.22      691.46     11.98 o 
   8   4   7       24.84       32.34      5.46 o 
   9   4   7     7561.91     7861.10     54.11 o 
  10   4   7      117.73      103.74      7.81 o 
  11   4   7      167.45      156.29      9.25 o 
  12   4   7       28.72       21.29      8.14 o 
  13   4   7     2027.39     2139.95     35.88 o 
  14   4   7        6.50        9.55     10.14 o 
  15   4   7      619.88      706.11     40.63 o 
   0   5   7     1206.50     1141.65     16.93 o 
   1   5   7    16372.76    17640.71     97.22 o 
   2   5   7      587.34      440.69      7.49 o 
   3   5   7    22236.73    22769.39    118.31 o 
   4   5   7     1928.47     1860.23     16.19 o 
   5   5   7        1.06        7.67      4.14 o 
   6   5   7     2485.54     2380.54     21.82 o 
   7   5   7     6789.29     6824.05     46.84 o 
   8   5   7      238.01      247.00      8.60 o 
   9   5   7       68.31       75.06      7.06 o 
  10   5   7      259.03      248.21      9.98 o 
  11   5   7     6873.51     7003.12     55.52 o 
  12   5   7     1105.82     1187.93     23.35 o 
  13   5   7     3311.18     3449.63     51.87 o 
  14   5   7       75.19       60.78     12.96 o 
   1   6   7    16067.81    16180.79     90.29 o 
   2   6   7      204.70      140.21      5.25 o 
   3   6   7      174.05      182.38      6.09 o 
   4   6   7     1224.90     1123.71     12.27 o 
   5   6   7     5046.48     5597.76     38.62 o 
   6   6   7      171.86      144.41      6.72 o 
   7   6   7      737.87      675.01     13.17 o 
   8   6   7       11.13       15.86      5.66 o 
   9   6   7     8240.55     8686.69     66.72 o 
  10   6   7        3.04        4.15      6.09 o 
  11   6   7      165.47      146.40     10.01 o 
  12   6   7       68.95       71.89      9.27 o 
  13   6   7     2109.83     2200.81     36.43 o 
  14   6   7        0.61      -12.70     12.70 o 
   0   7   7     1255.39     1449.74     20.56 o 
   1   7   7     1755.14     1762.28     16.23 o 
   2   7   7      834.01      757.63     11.48 o 
   3   7   7    23962.37    25064.72    137.27 o 
   4   7   7     5184.22     4966.51     34.93 o 
   5   7   7      491.97      490.74     10.44 o 
   6   7   7     3041.83     3118.68     28.45 o 
   7   7   7    15078.76    15769.77     99.22 o 
   8   7   7      155.31      116.90     10.26 o 
   9   7   7      394.09      329.50     11.52 o 
  10   7   7     1692.81     1675.92     26.00 o 
  11   7   7     2149.04     2157.19     28.66 o 
  12   7   7       74.95       51.68      8.78 o 
  13   7   7     2785.65     2926.05     54.27 o 
  14   7   7       36.10       24.91     17.22 o 
   1   8   7     3032.50     3088.44     26.17 o 
   2   8   7     3265.62     3009.09     25.99 o 
   3   8   7     7635.65     7868.04     53.47 o 
   4   8   7      690.76      648.31     12.63 o 
   5   8   7     6453.29     6591.63     47.81 o 
   6   8   7       65.69       53.83      6.24 o 
   7   8   7       35.90       31.26      6.03 o 
   8   8   7      258.25      220.26     10.60 o 
   9   8   7     2574.67     2714.14     30.88 o 
  10   8   7        0.70        4.04      6.57 o 
  11   8   7     2347.44     2254.38     35.90 o 
  12   8   7       88.85       66.03      9.22 o 
  13   8   7     1940.08     1983.64     64.69 o 
  14   8   7       12.71       25.11     21.49 o 
   0   9   7      174.82      116.19      8.13 o 
   1   9   7     1299.13     1366.85     16.29 o 
   2   9   7     1607.56     1748.21     22.77 o 
   3   9   7    12086.31    12521.21     85.00 o 
   4   9   7     1588.17     1572.63     20.09 o 
   5   9   7     2164.86     2165.17     24.61 o 
   6   9   7      422.34      368.07     11.37 o 
   7   9   7    12923.74    13854.39    102.88 o 
   8   9   7      492.65      415.97     14.91 o 
   9   9   7     1081.23     1018.69     20.17 o 
  10   9   7      112.82      105.23      9.70 o 
  11   9   7     1148.58     1125.81     22.82 o 
  12   9   7      304.60      292.75     15.45 o 
  13   9   7     1895.02     2003.64     44.24 o 
   1  10   7     1191.14     1170.76     18.41 o 
   2  10   7     1731.22     1674.96     19.21 o 
   3  10   7     3554.05     3564.67     30.88 o 
   4  10   7      310.72      246.64      9.87 o 
   5  10   7     7885.66     8147.34     61.75 o 
   6  10   7      412.25      402.40     11.78 o 
   7  10   7       67.97       74.43      8.12 o 
   8  10   7      522.78      532.61     14.85 o 
   9  10   7     2945.14     3032.46     38.16 o 
  10  10   7        1.82        8.62      6.84 o 
  11  10   7      292.87      245.83     14.59 o 
  12  10   7      195.72      201.49     14.39 o 
  13  10   7     1497.15     1558.91     60.03 o 
   0  11   7       28.57       46.55     12.48 o 
   1  11   7     8007.33     8401.97     62.23 o 
   2  11   7     1103.92      982.36     15.30 o 
   3  11   7     8533.88     8597.90     67.76 o 
   4  11   7      748.52      684.55     14.03 o 
   5  11   7       91.27      102.89      9.49 o 
   6  11   7       91.91       81.81      7.41 o 
   7  11   7     3150.07     3243.40     36.77 o 
   8  11   7       40.15       25.52      7.13 o 
   9  11   7      413.52      365.05     13.76 o 
  10  11   7      370.46      299.81     13.60 o 
  11  11   7     2074.38     2143.53     35.28 o 
  12  11   7        0.32        3.79      9.72 o 
  13  11   7     1671.11     1797.06     84.17 o 
   1  12   7    14740.32    15216.40    102.65 o 
   2  12   7     1656.76     1465.12     20.34 o 
   3  12   7      256.59      245.97     10.15 o 
   4  12   7     1202.99     1095.77     19.56 o 
   5  12   7       39.93       50.91      6.86 o 
   6  12   7      374.19      322.21     12.28 o 
   7  12   7       57.41       56.24      8.13 o 
   8  12   7      261.98      203.64     11.51 o 
   9  12   7     4678.11     4866.52     55.66 o 
  10  12   7       40.77       46.35      9.06 o 
  11  12   7      179.75      174.61     13.79 o 
  12  12   7       50.12       -5.76     20.82 o 
   0  13   7      133.07      181.67     17.71 o 
   1  13   7      926.02      830.43     15.67 o 
   2  13   7      226.68      160.72      8.88 o 
   3  13   7     7511.78     7769.90     65.48 o 
   4  13   7       63.31       34.11      6.81 o 
   5  13   7      110.50       80.53      7.81 o 
   6  13   7      215.41      201.52     11.38 o 
   7  13   7     5923.64     5962.35     56.83 o 
   8  13   7      105.11       80.09     10.25 o 
   9  13   7       37.15       31.26      9.14 o 
  10  13   7       37.87       20.58      8.11 o 
  11  13   7     1600.46     1625.94     41.31 o 
   1  14   7      882.42      879.98     16.50 o 
   2  14   7        6.68        1.91      6.30 o 
   3  14   7     4472.98     4430.80     44.87 o 
   4  14   7     1130.52     1133.39     20.95 o 
   5  14   7     2317.44     2343.62     28.94 o 
   6  14   7        9.89        7.89      7.37 o 
   7  14   7      234.28      205.08     13.21 o 
   8  14   7       50.58       44.92      9.69 o 
   9  14   7     1887.99     1906.40     33.53 o 
  10  14   7       69.53       60.54      9.78 o 
  11  14   7      238.38      284.85     38.32 o 
   0  15   7      218.77      203.99     24.20 o 
   1  15   7      679.49      605.09     14.53 o 
   2  15   7      290.51      259.68     11.87 o 
   3  15   7     3383.52     3347.98     46.75 o 
   4  15   7      426.34      435.48     14.67 o 
   5  15   7      404.70      408.53     15.73 o 
   6  15   7      225.69      242.30     20.44 o 
   7  15   7     5268.47     5373.77     60.17 o 
   8  15   7       21.80       16.57      9.26 o 
   9  15   7      388.57      363.83     17.05 o 
  10  15   7       60.94       47.46     15.07 o 
   1  16   7     1074.53     1029.94     19.05 o 
   2  16   7      292.90      310.85     12.99 o 
   3  16   7       33.08       15.93      7.70 o 
   4  16   7      625.03      579.52     16.79 o 
   5  16   7     3313.97     3644.07     51.24 o 
   6  16   7        9.72       18.30     10.46 o 
   7  16   7        3.25       15.10      9.23 o 
   8  16   7        0.49        2.13      8.86 o 
   9  16   7     1367.52     1389.14     40.98 o 
   0  17   7      430.38      427.95     19.73 o 
   1  17   7      706.79      662.15     17.59 o 
   2  17   7       10.84       -1.18      7.73 o 
   3  17   7     3718.61     3834.28     46.41 o 
   4  17   7      346.37      339.36     17.05 o 
   5  17   7       16.36       16.61     10.90 o 
   6  17   7       90.47       65.66     11.52 o 
   7  17   7     1308.63     1394.31     32.20 o 
   8  17   7        7.32       20.39     17.49 o 
   1  18   7     1984.12     2042.02     31.05 o 
   2  18   7       21.98       25.77      8.29 o 
   3  18   7      315.75      291.06     15.36 o 
   4  18   7       27.26       11.30      9.51 o 
   5  18   7      404.64      444.80     19.35 o 
   6  18   7      131.95      115.28     13.80 o 
   7  18   7        0.28      -14.18     21.71 o 
   0  19   7      513.22      516.20     25.89 o 
   1  19   7      341.48      321.18     19.71 o 
   2  19   7       63.51       76.81     11.30 o 
   3  19   7     1441.09     1598.84     34.25 o 
   4  19   7        2.89       16.65     10.63 o 
   5  19   7        1.51      -10.13     12.31 o 
   1  20   7      377.85      392.63     18.02 o 
   2  20   7        0.48       -4.58     10.30 o 
   3  20   7      635.49      690.08     30.78 o 
   4  20   7      132.03      161.48     34.11 o 
   0   0   8   110926.34   108283.12   1359.60 o 
   1   0   8     6360.22     6860.86     53.67 o 
   2   0   8      930.65      955.33     15.04 o 
   3   0   8    11158.86    11701.92     86.56 o 
   4   0   8     3597.05     3362.16     31.75 o 
   5   0   8      702.05      694.69     12.85 o 
   6   0   8     9452.38     9604.37     75.94 o 
   7   0   8     4941.14     4838.36     50.37 o 
   8   0   8      233.90      216.75     13.65 o 
   9   0   8     3001.38     3115.89     46.58 o 
  10   0   8    19918.46    20881.30    196.82 o 
  11   0   8      651.67      567.56     25.90 o 
  12   0   8     1018.93     1051.52     34.55 o 
  13   0   8      868.66      822.86     32.37 o 
  14   0   8      721.56      693.83     31.21 o 
   1   1   8     6551.64     6970.68     38.40 o 
   2   1   8    21923.44    23112.37    113.68 o 
   3   1   8     7888.13     7934.76     43.65 o 
   4   1   8     1361.79     1573.89     16.54 o 
   5   1   8     6620.62     6752.74     39.44 o 
   6   1   8      199.62      214.53      6.50 o 
   7   1   8        0.66        5.27      5.07 o 
   8   1   8     5424.77     5324.78     39.26 o 
   9   1   8     2632.85     2525.91     28.97 o 
  10   1   8     3907.64     3846.78     41.85 o 
  11   1   8     1937.05     1789.94     40.14 o 
  12   1   8     6514.52     6721.16     76.72 o 
  13   1   8     1154.42     1204.26     38.30 o 
  14   1   8        2.91        9.39     10.49 o 
  15   1   8      731.70      679.35     58.26 o 
   0   2   8    23746.60    24213.45    182.68 o 
   1   2   8     4446.89     4277.59     25.70 o 
   2   2   8       42.16       66.00      3.47 o 
   3   2   8     6843.25     7187.93     40.25 o 
   4   2   8     3641.09     3408.24     26.37 o 
   5   2   8      407.50      336.52      7.36 o 
   6   2   8     2095.74     2219.40     20.81 o 
   7   2   8     6824.09     6749.17     46.22 o 
   8   2   8      185.52      212.23      8.83 o 
   9   2   8     1296.75     1100.81     15.83 o 
  10   2   8     3093.39     2961.91     35.54 o 
  11   2   8      425.61      383.75     14.55 o 
  12   2   8      410.84      403.95     16.84 o 
  13   2   8      344.62      308.56     15.91 o 
  14   2   8      958.55      949.80     25.10 o 
  15   2   8      482.01      429.94     47.84 o 
   1   3   8    10557.03    10571.07     55.21 o 
   2   3   8      127.93      124.29      4.14 o 
   3   3   8      221.36      203.60      5.03 o 
   4   3   8      231.47      239.79      5.68 o 
   5   3   8     9638.52     9935.49     57.65 o 
   6   3   8    23918.81    24145.85    134.54 o 
   7   3   8      324.56      303.96     11.37 o 
   8   3   8     4476.55     4363.30     37.10 o 
   9   3   8     7624.46     7524.47     52.50 o 
  10   3   8       16.45       14.75      5.86 o 
  11   3   8      551.84      478.63     15.39 o 
  12   3   8      635.53      617.91     19.48 o 
  13   3   8      246.90      286.76     15.47 o 
  14   3   8      137.36      146.86     13.75 o 
   0   4   8     1123.50     1076.26     16.58 o 
   1   4   8      643.13      597.35      6.97 o 
   2   4   8     1122.50     1080.91     10.76 o 
   3   4   8     4063.53     4249.73     26.37 o 
   4   4   8    30664.31    31294.62    160.73 o 
   5   4   8       13.53       32.97      4.99 o 
   6   4   8    10588.59    10862.10     67.06 o 
   7   4   8     3084.20     2967.26     26.33 o 
   8   4   8     2417.66     2291.77     23.19 o 
   9   4   8      258.80      234.23      9.26 o 
  10   4   8     2509.49     2525.26     27.63 o 
  11   4   8     1431.12     1308.86     20.25 o 
  12   4   8      648.75      633.90     30.59 o 
  13   4   8      142.27      114.42     13.88 o 
  14   4   8     1373.95     1359.74     32.94 o 
   1   5   8     4273.28     3892.03     27.57 o 
   2   5   8    10996.98    11236.12     63.49 o 
   3   5   8     9630.98     9528.18     61.45 o 
   4   5   8    35928.36    37305.76    190.14 o 
   5   5   8      387.89      302.02      8.07 o 
   6   5   8    13843.94    14425.64     85.48 o 
   7   5   8     1388.51     1317.93     18.85 o 
   8   5   8      426.51      401.83     10.26 o 
   9   5   8     2735.97     2698.84     35.64 o 
  10   5   8     2050.53     1971.92     25.74 o 
  11   5   8      216.08      210.15     10.80 o 
  12   5   8     4166.04     4088.36     45.43 o 
  13   5   8     1058.71     1049.63     28.30 o 
  14   5   8      875.52      947.74     36.36 o 
   0   6   8    23452.94    23469.35    181.03 o 
   1   6   8     1171.24     1197.90     13.07 o 
   2   6   8    16392.10    16665.16     99.91 o 
   3   6   8     6375.24     6309.24     41.50 o 
   4   6   8     2758.09     2707.41     24.52 o 
   5   6   8       68.95       75.51      6.01 o 
   6   6   8     2361.19     2237.62     23.29 o 
   7   6   8     6392.96     6099.99     46.49 o 
   8   6   8     3155.02     3011.77     29.38 o 
   9   6   8      165.16      166.74     10.16 o 
  10   6   8     2015.40     1976.09     26.25 o 
  11   6   8      495.67      495.24     15.29 o 
  12   6   8       20.24       17.24      7.83 o 
  13   6   8      126.37      107.50     13.94 o 
  14   6   8     2022.82     2199.24     65.87 o 
   1   7   8    14198.30    13639.91     83.97 o 
   2   7   8      605.27      573.80     10.81 o 
   3   7   8        5.02        9.89      4.67 o 
   4   7   8     1265.85     1331.59     17.96 o 
   5   7   8     5798.15     5455.20     44.56 o 
   6   7   8     5623.65     5559.11     42.98 o 
   7   7   8        7.38       24.79      6.07 o 
   8   7   8      243.10      269.26     10.48 o 
   9   7   8     3807.92     3772.72     37.88 o 
  10   7   8     1150.56     1062.84     19.55 o 
  11   7   8      821.63      776.02     30.61 o 
  12   7   8     1071.22     1019.75     22.99 o 
  13   7   8      389.34      375.54     17.42 o 
   0   8   8     9345.36     9545.99     82.66 o 
   1   8   8     1632.84     1489.05     17.22 o 
   2   8   8      932.22      907.33     13.58 o 
   3   8   8     3196.01     3046.79     27.26 o 
   4   8   8     5207.73     5130.99     42.50 o 
   5   8   8      722.93      616.26     13.44 o 
   6   8   8     2218.55     2147.78     25.26 o 
   7   8   8     1406.43     1230.37     19.38 o 
   8   8   8       89.89      113.68      9.10 o 
   9   8   8      565.12      609.08     16.11 o 
  10   8   8     4424.68     4536.21     51.71 o 
  11   8   8      323.66      303.13     13.77 o 
  12   8   8      110.69      109.04     10.90 o 
  13   8   8      619.86      576.49     23.29 o 
  14   8   8      390.47      424.84     43.64 o 
   1   9   8      511.01      455.20     10.49 o 
   2   9   8    11026.63    11220.22     88.34 o 
   3   9   8     1873.55     1739.42     21.97 o 
   4   9   8      172.47      156.56      8.30 o 
   5   9   8     3952.18     3667.63     34.95 o 
   6   9   8     1425.13     1292.29     19.55 o 
   7   9   8      178.56      153.49      8.99 o 
   8   9   8     5942.94     6180.21     56.86 o 
   9   9   8      989.01     1053.54     20.87 o 
  10   9   8      501.65      490.23     15.93 o 
  11   9   8      235.91      203.49     12.71 o 
  12   9   8     1909.32     1874.66     30.65 o 
  13   9   8      626.04      525.11     26.81 o 
   0  10   8    23199.54    23301.18    289.24 o 
   1  10   8       16.26       18.77      6.17 o 
   2  10   8     2467.06     2468.63     24.63 o 
   3  10   8     2311.78     2107.89     24.37 o 
   4  10   8     7303.44     7286.88     56.71 o 
   5  10   8       49.05       42.78      6.88 o 
   6  10   8     4969.06     4998.56     46.23 o 
   7  10   8     1251.19     1107.10     20.26 o 
   8  10   8       46.50       44.94      8.03 o 
   9  10   8      541.79      498.39     15.55 o 
  10  10   8     7542.22     8258.58     88.24 o 
  11  10   8      277.64      247.38     17.39 o 
  12  10   8      168.67      178.79     14.01 o 
  13  10   8      314.29      234.35     39.65 o 
   1  11   8     5907.28     5675.25     71.48 o 
   2  11   8     5272.32     5102.69     43.55 o 
   3  11   8     2492.92     2388.11     26.69 o 
   4  11   8       12.48        5.33      5.75 o 
   5  11   8       42.85       20.94      6.16 o 
   6  11   8     1123.94     1058.23     18.32 o 
   7  11   8      147.25      146.00      9.91 o 
   8  11   8     1482.82     1585.66     25.46 o 
   9  11   8     1263.18     1219.46     23.19 o 
  10  11   8      547.22      538.60     25.05 o 
  11  11   8     1053.18     1053.33     28.48 o 
  12  11   8     1780.16     1700.78     40.05 o 
   0  12   8    10758.49    10850.15    124.14 o 
   1  12   8     1148.62     1125.44     18.21 o 
   2  12   8     2877.52     2719.64     29.34 o 
   3  12   8     1600.63     1377.47     21.89 o 
   4  12   8       61.46       54.92      7.02 o 
   5  12   8        0.46       13.61      6.08 o 
   6  12   8       50.06       54.23      7.47 o 
   7  12   8     2641.30     2600.94     33.40 o 
   8  12   8      567.85      573.23     16.43 o 
   9  12   8      300.41      291.30     13.50 o 
  10  12   8      679.40      604.07     21.66 o 
  11  12   8      457.74      416.40     20.42 o 
   1  13   8      748.54      656.32     14.32 o 
   2  13   8     1597.37     1430.56     23.87 o 
   3  13   8      450.84      417.70     13.42 o 
   4  13   8     1015.48     1141.64     20.87 o 
   5  13   8     2836.86     2849.72     32.23 o 
   6  13   8     1788.48     1808.32     27.32 o 
   7  13   8       62.92       59.12      8.68 o 
   8  13   8       71.75       53.53      8.94 o 
   9  13   8     1477.27     1490.00     34.04 o 
  10  13   8      810.55      774.66     24.55 o 
  11  13   8       56.27       45.21     41.97 o 
   0  14   8      245.72      175.28     13.53 o 
   1  14   8      477.76      466.62     13.11 o 
   2  14   8      334.44      332.59     12.59 o 
   3  14   8      259.95      203.75     11.08 o 
   4  14   8     7741.27     8027.42     69.50 o 
   5  14   8       15.28       14.94      7.64 o 
   6  14   8     3635.82     3588.26     44.92 o 
   7  14   8      212.01      165.09     11.45 o 
   8  14   8     1488.53     1499.59     29.20 o 
   9  14   8        0.31       -3.34      8.50 o 
  10  14   8      904.55      872.61     26.61 o 
   1  15   8      394.69      368.65     12.32 o 
   2  15   8      658.72      616.77     23.69 o 
   3  15   8      606.51      545.02     15.97 o 
   4  15   8      882.76      961.05     20.45 o 
   5  15   8      409.87      427.03     16.24 o 
   6  15   8     6137.79     6568.87     67.85 o 
   7  15   8       43.35       46.54     10.49 o 
   8  15   8     1570.32     1488.61     33.75 o 
   9  15   8      709.67      661.23     21.48 o 
  10  15   8        7.28       -1.15     17.08 o 
   0  16   8     1744.76     1742.03     35.58 o 
   1  16   8       94.49       75.54      9.13 o 
   2  16   8      383.22      367.02     16.79 o 
   3  16   8     1716.95     1735.36     27.64 o 
   4  16   8     1014.16     1043.60     21.73 o 
   5  16   8        7.07        6.25     13.94 o 
   6  16   8     1135.11     1030.48     27.12 o 
   7  16   8     1649.43     1571.66     35.76 o 
   8  16   8      294.39      236.40     16.92 o 
   9  16   8       19.72      -22.59     23.70 o 
   1  17   8     1493.74     1547.67     32.19 o 
   2  17   8      502.73      483.61     17.30 o 
   3  17   8       62.79       56.06      9.34 o 
   4  17   8       66.40       75.29      9.62 o 
   5  17   8      646.51      616.55     21.69 o 
   6  17   8      233.10      218.18     16.23 o 
   7  17   8        5.68       -9.50     10.64 o 
   0  18   8     3165.70     3530.66     65.35 o 
   1  18   8      189.90      191.57     12.42 o 
   2  18   8       42.18       29.23      8.97 o 
   3  18   8      559.40      538.56     17.27 o 
   4  18   8      307.93      295.79     17.50 o 
   5  18   8       32.95       48.46     11.56 o 
   6  18   8      196.38      159.95     23.84 o 
   1  19   8       23.85       30.43      9.45 o 
   2  19   8     2068.65     2197.90     35.81 o 
   3  19   8       66.62       52.14     11.00 o 
   4  19   8      109.28       99.00     15.21 o 
   0  20   8     2238.07     2585.12     69.66 o 
   1  20   8       91.52      106.17     15.84 o 
   2  20   8       23.85       46.72     21.04 o 
   1   0   9    45694.18    47258.61    319.35 o 
   2   0   9    32570.94    33475.20    229.42 o 
   3   0   9        5.52       19.56      4.44 o 
   4   0   9     1949.71     2115.06     25.18 o 
   5   0   9     1033.90      913.00     15.19 o 
   6   0   9      104.59      131.77      7.84 o 
   7   0   9      748.64      739.66     17.00 o 
   8   0   9     1410.31     1404.65     28.91 o 
   9   0   9     5243.31     5025.61     64.16 o 
  10   0   9     7462.43     7739.40     89.76 o 
  11   0   9     2096.72     1937.61     56.78 o 
  12   0   9     5572.59     6040.53    114.60 o 
  13   0   9      426.50      419.30     31.72 o 
  14   0   9      115.83      143.01     19.22 o 
   0   1   9    92419.35    90781.55    603.59 o 
   1   1   9      104.70      150.15      5.00 o 
   2   1   9      507.72      471.80      7.07 o 
   3   1   9     9939.24    10071.66     54.28 o 
   4   1   9     6025.90     5762.37     34.58 o 
   5   1   9      405.89      478.63      8.36 o 
   6   1   9     8855.18     8960.52     51.22 o 
   7   1   9     5546.94     5530.61     46.01 o 
   8   1   9       13.20       30.01      8.57 o 
   9   1   9      869.52      830.90     16.64 o 
  10   1   9    19148.64    20016.81    146.77 o 
  11   1   9     1418.98     1411.22     24.94 o 
  12   1   9      702.53      636.80     21.22 o 
  13   1   9      638.06      583.07     19.80 o 
  14   1   9      794.72      758.52     23.00 o 
   1   2   9      326.18      298.51      6.36 o 
   2   2   9     2886.88     3030.21     20.59 o 
   3   2   9     3128.17     3037.17     21.05 o 
   4   2   9      939.90      799.81      9.62 o 
   5   2   9    10975.57    10927.15     59.63 o 
   6   2   9     8396.52     8655.03     55.70 o 
   7   2   9      406.69      391.08     12.97 o 
   8   2   9     1934.30     1874.09     22.08 o 
   9   2   9     1025.37      888.55     17.11 o 
  10   2   9      322.89      326.51     12.21 o 
  11   2   9       46.80       39.97      8.61 o 
  12   2   9     1304.29     1232.67     29.02 o 
  13   2   9       17.70       16.73      9.20 o 
  14   2   9      201.81      190.46     14.97 o 
   0   3   9    10042.49     9658.10     92.16 o 
   1   3   9     3462.65     3319.38     21.69 o 
   2   3   9     5080.35     5236.66     31.21 o 
   3   3   9      140.60      107.87      4.49 o 
   4   3   9    13386.91    13258.18     70.02 o 
   5   3   9     2875.06     2823.18     22.56 o 
   6   3   9    12986.12    13056.23     78.63 o 
   7   3   9      984.63      993.78     14.83 o 
   8   3   9     2213.33     2146.59     24.07 o 
   9   3   9      573.37      598.85     16.22 o 
  10   3   9     3693.46     3702.13     41.32 o 
  11   3   9      976.41      996.42     30.12 o 
  12   3   9        1.00       -8.03      8.03 o 
  13   3   9       27.19        5.82      9.62 o 
  14   3   9     1262.04     1237.92     39.10 o 
   1   4   9     9185.36     9328.17     52.96 o 
   2   4   9      438.65      420.35      7.09 o 
   3   4   9     2303.38     2158.10     19.19 o 
   4   4   9    15298.12    15342.74     84.08 o 
   5   4   9     5941.87     6310.06     48.25 o 
   6   4   9    20749.32    21706.82    123.07 o 
   7   4   9      681.08      660.72     12.16 o 
   8   4   9      133.45      148.68      8.63 o 
   9   4   9     2502.45     2333.55     28.02 o 
  10   4   9     1260.65     1287.64     21.73 o 
  11   4   9     1332.28     1199.79     26.55 o 
  12   4   9     1362.11     1426.33     31.24 o 
  13   4   9      239.02      200.64     16.05 o 
  14   4   9      301.77      276.77     31.66 o 
   0   5   9     5569.11     5302.16     52.65 o 
   1   5   9     1147.29     1124.59     12.80 o 
   2   5   9     9787.25     9611.72     62.29 o 
   3   5   9     7504.55     7385.54     50.59 o 
   4   5   9    26425.22    26797.12    155.67 o 
   5   5   9      205.92      243.13      9.87 o 
   6   5   9    12685.92    12855.99     82.69 o 
   7   5   9     5141.55     4904.90     39.92 o 
   8   5   9     4650.66     4522.49     38.61 o 
   9   5   9      171.22      168.21     11.58 o 
  10   5   9     3941.68     3946.83     44.77 o 
  11   5   9     1254.22     1207.28     26.83 o 
  12   5   9     1261.03     1353.84     28.19 o 
  13   5   9      502.46      498.80     21.16 o 
  14   5   9     2465.60     2702.22    119.50 o 
   1   6   9    13941.82    14059.17     81.16 o 
   2   6   9      103.54      116.00     13.37 o 
   3   6   9      105.95       64.96      5.84 o 
   4   6   9     8250.73     8023.97     55.22 o 
   5   6   9      515.32      490.23     12.01 o 
   6   6   9    17750.78    18689.14    114.57 o 
   7   6   9      108.24      150.24      8.04 o 
   8   6   9       36.70       37.24      6.71 o 
   9   6   9      742.89      723.25     17.88 o 
  10   6   9     2403.03     2404.43     29.67 o 
  11   6   9      800.15      748.63     17.36 o 
  12   6   9      865.95      926.47     19.84 o 
  13   6   9      844.21      760.43     25.27 o 
  14   6   9      381.34      413.10     48.73 o 
   0   7   9    19684.86    19357.99    153.61 o 
   1   7   9      558.89      466.88     10.19 o 
   2   7   9     4099.16     4006.90     32.50 o 
   3   7   9      222.35      158.80      7.37 o 
   4   7   9     2429.41     2256.77     24.78 o 
   5   7   9      114.40       93.48      7.40 o 
   6   7   9     4657.62     4537.98     47.21 o 
   7   7   9       22.86       19.54      6.17 o 
   8   7   9     1141.94     1011.04     17.93 o 
   9   7   9      384.03      397.24     14.87 o 
  10   7   9     3314.86     3364.88     48.41 o 
  11   7   9     3078.56     3142.89     38.96 o 
  12   7   9       97.66      107.07     11.78 o 
  13   7   9      347.29      339.01     21.61 o 
  14   7   9     1030.54     1034.64     66.67 o 
   1   8   9        4.69        7.66      4.95 o 
   2   8   9     4706.55     4713.59     37.14 o 
   3   8   9       50.40       60.73      6.10 o 
   4   8   9     1849.69     1848.57     29.03 o 
   5   8   9     7632.79     7618.45     58.79 o 
   6   8   9     1923.29     1898.97     24.07 o 
   7   8   9      101.28       74.38      7.53 o 
   8   8   9     2597.11     2420.57     31.15 o 
   9   8   9      642.62      613.92     16.56 o 
  10   8   9     1034.69     1087.76     26.95 o 
  11   8   9       88.96       66.34      9.68 o 
  12   8   9     1188.18     1129.35     23.91 o 
  13   8   9        4.34       11.20     11.13 o 
   0   9   9    26811.17    26043.54    230.55 o 
   1   9   9      715.41      619.22     13.08 o 
   2   9   9     5485.96     5134.06     40.18 o 
   3   9   9      882.17      814.58     14.08 o 
   4   9   9     8066.72     7969.85     60.82 o 
   5   9   9     2376.23     2392.10     27.41 o 
   6   9   9     6892.00     6820.70     55.49 o 
   7   9   9     5861.67     5774.32     50.16 o 
   8   9   9        8.13       16.73      7.10 o 
   9   9   9     1529.76     1375.19     24.23 o 
  10   9   9    11897.93    12784.32    134.23 o 
  11   9   9       26.70       26.56      8.81 o 
  12   9   9      308.49      308.06     14.92 o 
  13   9   9       93.16       90.31     16.37 o 
   1  10   9     3787.51     3686.36     34.77 o 
   2  10   9     8452.77     8330.36     62.63 o 
   3  10   9     1026.88      847.74     20.89 o 
   4  10   9       81.14       73.11      8.53 o 
   5  10   9     4092.63     4038.86     38.46 o 
   6  10   9      265.84      219.18     10.17 o 
   7  10   9      573.72      549.58     15.32 o 
   8  10   9     3174.68     3183.51     37.93 o 
   9  10   9     1315.66     1279.86     23.90 o 
  10  10   9     1276.78     1275.01     27.05 o 
  11  10   9      544.47      513.76     17.24 o 
  12  10   9     2247.43     2411.18     49.50 o 
   0  11   9    33920.38    34712.27    303.15 o 
   1  11   9       31.46       37.82      7.04 o 
   2  11   9      149.37      112.72      8.03 o 
   3  11   9     2039.89     1881.42     25.53 o 
   4  11   9     1671.60     1528.14     23.75 o 
   5  11   9      161.71      130.24      8.64 o 
   6  11   9      835.28      792.66     16.63 o 
   7  11   9      859.71      796.79     18.35 o 
   8  11   9       20.69       16.93      7.50 o 
   9  11   9     1267.34     1244.86     24.01 o 
  10  11   9     5134.76     5465.37     61.96 o 
  11  11   9      518.57      455.38     18.33 o 
  12  11   9      340.84      378.60     36.77 o 
   1  12   9     1017.02      970.16     18.11 o 
   2  12   9      865.27      819.32     15.95 o 
   3  12   9       52.83       40.56      7.02 o 
   4  12   9      225.43      224.56     17.88 o 
   5  12   9      178.28      130.49      9.06 o 
   6  12   9     2018.60     2010.96     30.26 o 
   7  12   9        6.07       -6.77      6.77 o 
   8  12   9       30.16       26.56      7.99 o 
   9  12   9      287.37      266.94     18.76 o 
  10  12   9      318.47      320.55     14.77 o 
  11  12   9        2.41        0.66     10.21 o 
   0  13   9     1414.67     1400.40     38.33 o 
   1  13   9      919.54      853.74     16.68 o 
   2  13   9     1351.52     1175.07     21.04 o 
   3  13   9      227.75      160.85     10.21 o 
   4  13   9     3591.70     3526.87     43.46 o 
   5  13   9       13.76       18.53      7.36 o 
   6  13   9     2690.57     2633.14     41.00 o 
   7  13   9       99.06       82.59     10.55 o 
   8  13   9     1158.36     1164.46     23.36 o 
   9  13   9        8.42        7.52      8.05 o 
  10  13   9     1327.71     1401.59     29.59 o 
   1  14   9     1612.21     1510.66     22.69 o 
   2  14   9     1294.46     1283.72     22.48 o 
   3  14   9      185.22      192.35     11.20 o 
   4  14   9     3207.57     3122.42     37.51 o 
   5  14   9     1497.16     1491.34     25.41 o 
   6  14   9     4256.87     4279.31     50.74 o 
   7  14   9      123.08      147.65     15.19 o 
   8  14   9        5.72        0.60      7.73 o 
   9  14   9     1194.65     1151.07     26.94 o 
  10  14   9      156.91      136.16     22.57 o 
   0  15   9     1499.52     1491.88     32.80 o 
   1  15   9      274.62      266.89     12.24 o 
   2  15   9      862.15      744.38     18.09 o 
   3  15   9      623.23      517.16     15.82 o 
   4  15   9     4175.65     4182.43     45.83 o 
   5  15   9      330.99      354.95     14.92 o 
   6  15   9     2794.57     2898.35     44.23 o 
   7  15   9     1558.43     1504.68     33.28 o 
   8  15   9      855.52      880.13     23.67 o 
   9  15   9      293.73      353.17     35.99 o 
   1  16   9       75.15       76.46      9.39 o 
   2  16   9      101.37       75.64      9.36 o 
   3  16   9     1720.62     1667.41     31.34 o 
   4  16   9      805.61      740.14     19.09 o 
   5  16   9      208.81      215.88     13.65 o 
   6  16   9     2591.69     2754.23     40.57 o 
   7  16   9      450.40      417.93     19.49 o 
   8  16   9      355.45      397.31     29.88 o 
   0  17   9     3166.31     3348.89     63.91 o 
   1  17   9       28.85       19.22      8.30 o 
   2  17   9      180.89      140.45     11.13 o 
   3  17   9      111.03       97.21     10.39 o 
   4  17   9      668.02      663.18     18.60 o 
   5  17   9        7.53       -1.90      8.59 o 
   6  17   9      450.30      428.90     20.08 o 
   1  18   9     1185.81     1223.98     24.80 o 
   2  18   9     1412.97     1493.97     27.14 o 
   3  18   9      189.87      205.70     13.14 o 
   4  18   9       33.19       19.18     10.70 o 
   5  18   9      212.46      227.82     22.15 o 
   0  19   9     2671.03     2787.30     59.39 o 
   1  19   9      315.23      267.18     14.87 o 
   2  19   9       24.36       21.43      9.81 o 
   3  19   9      309.18      334.77     21.60 o 
   1  20   9      109.86       94.14     28.57 o 
   0   0  10      267.80      279.13     13.67 o 
   1   0  10       52.69       64.32      7.93 o 
   2   0  10    12502.42    13287.48     98.35 o 
   3   0  10    13724.66    14085.34    104.18 o 
   4   0  10     1408.95     1531.05     19.97 o 
   5   0  10     1411.16     1537.69     20.92 o 
   6   0  10      471.31      384.63     11.43 o 
   7   0  10    12385.57    13043.84    191.99 o 
   8   0  10     2380.57     2488.85     48.95 o 
   9   0  10      401.62      385.36     17.52 o 
  10   0  10     2993.43     3006.11     48.53 o 
  11   0  10     3305.26     3614.98     64.30 o 
  12   0  10        2.26        2.72     12.00 o 
  13   0  10     1745.39     1871.05     47.44 o 
  14   0  10      540.44      505.58     33.15 o 
   1   1  10    33045.75    33741.84    164.06 o 
   2   1  10       48.41       43.50      3.80 o 
   3   1  10      449.14      471.76      9.24 o 
   4   1  10     6366.22     6527.61     38.92 o 
   5   1  10    26254.04    27229.95    136.06 o 
   6   1  10      660.52      619.47     11.17 o 
   7   1  10        1.52       12.78      5.38 o 
   8   1  10        0.38        1.13      5.59 o 
   9   1  10     6088.57     6230.49     53.49 o 
  10   1  10       63.24       51.13      7.98 o 
  11   1  10     3856.79     3892.57     47.24 o 
  12   1  10       69.26       62.52     10.19 o 
  13   1  10      685.78      691.72     22.47 o 
  14   1  10      338.83      328.61     29.77 o 
   0   2  10    14998.03    15380.98    111.68 o 
   1   2  10     1377.25     1351.83     12.40 o 
   2   2  10      116.40       77.24      4.19 o 
   3   2  10     1156.52     1119.92     11.65 o 
   4   2  10      795.67      748.95      9.80 o 
   5   2  10     2375.21     2376.86     20.59 o 
   6   2  10      415.25      446.36      9.93 o 
   7   2  10     5876.79     5910.22     45.55 o 
   8   2  10     2223.88     2303.91     25.17 o 
   9   2  10     2938.00     2951.11     37.64 o 
  10   2  10      260.41      232.50     12.27 o 
  11   2  10     2235.70     2221.56     31.95 o 
  12   2  10       65.25       72.33     11.65 o 
  13   2  10      366.92      400.51     22.26 o 
  14   2  10       21.50       29.75     17.67 o 
   1   3  10     4551.29     4435.19     29.38 o 
   2   3  10     4529.67     4389.59     29.34 o 
   3   3  10    17891.59    18410.29     98.50 o 
   4   3  10     1290.74     1239.58     15.74 o 
   5   3  10    11681.68    11867.85     68.39 o 
   6   3  10      426.52      428.65      9.85 o 
   7   3  10     5691.33     5615.08     44.16 o 
   8   3  10     1489.75     1381.61     22.15 o 
   9   3  10     6348.15     6503.62     54.73 o 
  10   3  10      199.01      182.04     11.36 o 
  11   3  10     2379.55     2428.24     36.57 o 
  12   3  10      127.08       91.49     12.41 o 
  13   3  10      783.29      849.05     25.70 o 
  14   3  10      112.46       82.43     36.22 o 
   0   4  10     1227.64     1037.56     17.96 o 
   1   4  10     3233.82     3134.50     24.64 o 
   2   4  10     2082.61     2090.96     18.96 o 
   3   4  10     2697.73     2603.65     24.21 o 
   4   4  10      431.74      412.29      9.86 o 
   5   4  10     1501.91     1491.32     18.93 o 
   6   4  10      534.80      543.94     11.74 o 
   7   4  10     9893.32    10081.08     69.06 o 
   8   4  10      764.85      709.15     15.09 o 
   9   4  10      158.98      141.16      9.25 o 
  10   4  10      157.08      158.30     12.04 o 
  11   4  10     3237.08     3311.19     46.10 o 
  12   4  10      630.66      635.18     28.05 o 
  13   4  10       73.73       96.19     14.27 o 
  14   4  10        2.06      -20.38     21.04 o 
   1   5  10    48031.56    48016.45    253.48 o 
   2   5  10      416.79      387.32      9.52 o 
   3   5  10     2092.80     2149.84     21.89 o 
   4   5  10      646.24      571.04     11.49 o 
   5   5  10    11755.06    12017.88     83.19 o 
   6   5  10      288.32      329.95     12.91 o 
   7   5  10     2503.36     2378.17     25.40 o 
   8   5  10     1706.59     1685.68     21.40 o 
   9   5  10    11542.88    11920.56     93.28 o 
  10   5  10        4.12       10.58      6.77 o 
  11   5  10     4008.84     4055.99     55.64 o 
  12   5  10       81.34       58.94     10.82 o 
  13   5  10      883.30      909.83     30.81 o 
   0   6  10     2655.16     2488.81     33.76 o 
   1   6  10     3161.31     3074.37     29.22 o 
   2   6  10      958.76      973.98     14.90 o 
   3   6  10     5110.38     5089.42     39.23 o 
   4   6  10      383.29      389.57     11.04 o 
   5   6  10        5.79       10.91      6.58 o 
   6   6  10     1749.42     1868.82     23.69 o 
   7   6  10      643.03      634.06     14.26 o 
   8   6  10      485.14      469.17     12.95 o 
   9   6  10      636.22      560.82     17.30 o 
  10   6  10      463.17      408.90     18.40 o 
  11   6  10     6498.83     6755.50     63.54 o 
  12   6  10      329.32      333.11     18.32 o 
  13   6  10      780.74      769.80     29.14 o 
   1   7  10     8365.96     8090.52     55.66 o 
   2   7  10     1192.92     1058.32     15.11 o 
   3   7  10     6301.01     6229.05     46.16 o 
   4   7  10      434.23      441.37     11.90 o 
   5   7  10     6059.88     6090.70     49.91 o 
   6   7  10      693.86      722.77     14.96 o 
   7   7  10     1249.39     1117.04     18.69 o 
   8   7  10       86.06       73.40      7.75 o 
   9   7  10     3871.15     3940.96     47.19 o 
  10   7  10       95.76       85.29     12.15 o 
  11   7  10     1388.65     1411.39     25.59 o 
  12   7  10      533.00      506.25     18.11 o 
  13   7  10      791.35      773.93     58.92 o 
   0   8  10     4875.21     5136.46     60.65 o 
   1   8  10      115.82      118.60      7.72 o 
   2   8  10      441.77      386.10     10.40 o 
   3   8  10     2953.47     3011.93     28.33 o 
   4   8  10      292.43      279.99     10.63 o 
   5   8  10     1479.60     1463.52     20.88 o 
   6   8  10      132.47       91.95      8.27 o 
   7   8  10     4074.33     4060.34     39.57 o 
   8   8  10      835.32      765.66     17.78 o 
   9   8  10      823.58      770.67     20.54 o 
  10   8  10      201.73      170.93     17.37 o 
  11   8  10      809.41      882.78     20.87 o 
  12   8  10       20.88       17.97      8.63 o 
  13   8  10      340.93      347.38     30.37 o 
   1   9  10    12384.93    12438.20    106.63 o 
   2   9  10      773.25      718.71     15.95 o 
   3   9  10     3197.90     3214.62     32.15 o 
   4   9  10       52.55       46.09      6.81 o 
   5   9  10    15590.10    16257.66    110.39 o 
   6   9  10     3962.41     3693.85     38.78 o 
   7   9  10      939.44      918.05     21.36 o 
   8   9  10      348.72      347.52     13.47 o 
   9   9  10     5162.27     5362.31     54.19 o 
  10   9  10      613.30      622.04     20.84 o 
  11   9  10     3099.75     3202.67     41.03 o 
  12   9  10      229.37      230.49     14.14 o 
   0  10  10     1616.49     1594.16     30.69 o 
   1  10  10     1163.20     1075.89     17.70 o 
   2  10  10      260.16      198.17      9.39 o 
   3  10  10     5065.90     5007.36     43.84 o 
   4  10  10       77.07       45.14      6.92 o 
   5  10  10      907.52      901.87     17.33 o 
   6  10  10        3.06       -3.95      6.36 o 
   7  10  10     7462.90     7853.57     68.23 o 
   8  10  10      121.97      103.04      9.80 o 
   9  10  10       18.93       46.73     10.15 o 
  10  10  10      818.08      861.51     25.13 o 
  11  10  10     1154.16     1258.21     25.36 o 
  12  10  10       89.14       69.65     13.57 o 
   1  11  10     6913.34     6862.53     55.54 o 
   2  11  10       19.25       22.62      6.15 o 
   3  11  10      448.31      433.26     13.29 o 
   4  11  10     3119.46     3253.58     34.08 o 
   5  11  10     8962.81     9176.17     70.90 o 
   6  11  10       68.88       49.40      7.87 o 
   7  11  10      328.53      324.23     12.99 o 
   8  11  10      137.82      113.94     10.28 o 
   9  11  10     2464.68     2595.87     35.83 o 
  10  11  10      391.95      384.40     17.29 o 
  11  11  10      661.45      696.42     20.06 o 
   0  12  10       38.19       27.82      9.00 o 
   1  12  10       96.70      134.77      8.69 o 
   2  12  10      232.06      174.97     12.57 o 
   3  12  10      875.40      760.36     27.52 o 
   4  12  10       34.18       34.86      7.66 o 
   5  12  10        8.28       12.41      7.34 o 
   6  12  10       18.76       17.68      7.23 o 
   7  12  10      487.65      492.87     19.71 o 
   8  12  10      402.68      356.05     14.43 o 
   9  12  10     1222.38     1143.77     23.85 o 
  10  12  10       70.82       78.30     11.69 o 
  11  12  10     2521.98     2707.21    109.64 o 
   1  13  10     7046.30     7169.42     61.97 o 
   2  13  10     1003.85      861.72     24.03 o 
   3  13  10     1268.20     1188.80     24.09 o 
   4  13  10      642.17      586.75     19.60 o 
   5  13  10     1603.90     1640.74     26.46 o 
   6  13  10      549.99      467.25     16.14 o 
   7  13  10      380.66      380.16     14.95 o 
   8  13  10      260.36      224.25     13.10 o 
   9  13  10     2914.98     3150.79     41.24 o 
  10  13  10        0.92       -0.38     11.94 o 
   0  14  10      196.80      162.73     14.01 o 
   1  14  10      676.27      675.15     15.93 o 
   2  14  10       33.22       19.62      7.64 o 
   3  14  10     1081.55     1071.12     21.35 o 
   4  14  10      199.22      172.53     11.48 o 
   5  14  10      928.43      853.32     22.34 o 
   6  14  10        2.32       19.97      9.33 o 
   7  14  10     4694.65     4849.63     56.74 o 
   8  14  10       11.06        5.50      8.42 o 
   9  14  10      325.28      357.34     17.61 o 
  10  14  10       33.21       22.61     38.65 o 
   1  15  10     3306.25     3338.31     59.15 o 
   2  15  10      212.34      152.86     11.22 o 
   3  15  10     2046.73     2014.44     30.11 o 
   4  15  10      564.70      497.86     16.56 o 
   5  15  10     5328.21     5516.52     56.49 o 
   6  15  10      194.25      155.18     13.12 o 
   7  15  10      534.41      533.14     19.09 o 
   8  15  10      399.49      366.05     22.41 o 
   9  15  10     1401.75     1564.04     77.75 o 
   0  16  10       14.78       34.95     11.32 o 
   1  16  10      412.21      411.43     15.07 o 
   2  16  10     1201.90     1179.47     23.36 o 
   3  16  10      587.26      616.84     18.06 o 
   4  16  10       96.08      100.00     10.37 o 
   5  16  10      345.56      330.00     15.68 o 
   6  16  10       57.18       63.24     10.86 o 
   7  16  10      481.25      455.84     27.06 o 
   1  17  10     1431.54     1440.67     26.38 o 
   2  17  10       88.81       49.87      9.43 o 
   3  17  10      165.14      146.67     11.72 o 
   4  17  10       49.06       39.17      9.30 o 
   5  17  10     1162.25     1209.23     27.13 o 
   0  18  10        7.42        2.04     14.89 o 
   1  18  10       41.40       53.34     10.12 o 
   2  18  10      660.08      636.25     19.39 o 
   3  18  10     1172.39     1324.98     32.09 o 
   4  18  10       20.94       12.96     16.53 o 
   1  19  10     2431.27     2564.91     56.29 o 
   2  19  10        1.00       -5.74     13.28 o 
   3  19  10      187.55      209.40     38.98 o 
   1   0  11    11892.14    11678.07     88.70 o 
   2   0  11     8583.13     8552.65     68.07 o 
   3   0  11      392.77      353.96     11.62 o 
   4   0  11     1353.67     1318.73     23.54 o 
   5   0  11     5495.79     5713.25     51.25 o 
   6   0  11     5060.71     5222.80     54.84 o 
   7   0  11      277.69      261.98     16.96 o 
   8   0  11      137.91      151.54     19.41 o 
   9   0  11     3466.43     3644.25     53.46 o 
  10   0  11     1270.33     1235.62     30.57 o 
  11   0  11     1915.66     1875.15     38.78 o 
  12   0  11     2476.41     2361.84     66.18 o 
  13   0  11      210.25      191.26     20.49 o 
   0   1  11    25091.70    24988.34    176.09 o 
   1   1  11      170.24      127.68      5.59 o 
   2   1  11     7759.36     8059.23     45.88 o 
   3   1  11     2393.31     2170.25     17.70 o 
   4   1  11     8609.28     8821.23     50.37 o 
   5   1  11      308.84      360.06      8.99 o 
   6   1  11    11082.12    11460.65     71.27 o 
   7   1  11      568.48      506.11     12.89 o 
   8   1  11     2976.67     3136.30     33.29 o 
   9   1  11        1.78       -2.17      6.36 o 
  10   1  11     5300.84     5285.62     49.64 o 
  11   1  11      240.03      200.80     12.27 o 
  12   1  11        0.72        8.22      9.50 o 
  13   1  11      169.67      120.19     13.71 o 
  14   1  11     1451.93     1641.03     55.63 o 
   1   2  11      261.75      254.27      6.27 o 
   2   2  11     1204.14     1203.03     12.33 o 
   3   2  11     2300.66     2195.73     17.95 o 
   4   2  11     3055.64     2908.26     23.41 o 
   5   2  11     1452.80     1372.56     16.55 o 
   6   2  11     7356.23     7511.58     53.83 o 
   7   2  11      291.82      286.90     10.39 o 
   8   2  11       90.78       89.37      8.47 o 
   9   2  11      135.54      160.85     10.63 o 
  10   2  11     1660.05     1726.48     27.49 o 
  11   2  11      290.86      259.08     14.20 o 
  12   2  11      781.66      832.46     24.45 o 
  13   2  11      173.78      108.52     13.43 o 
  14   2  11       21.42       45.67     18.87 o 
   0   3  11    12644.40    13313.14    114.84 o 
   1   3  11        3.42        7.24      4.04 o 
   2   3  11     2106.18     2089.43     19.40 o 
   3   3  11      171.86      140.55      6.96 o 
   4   3  11    19099.73    19296.10    116.72 o 
   5   3  11       23.34       31.63      5.54 o 
   6   3  11     7361.72     7581.00     54.54 o 
   7   3  11        5.69        1.76      5.25 o 
   8   3  11      183.05      202.09     11.38 o 
   9   3  11     1303.16     1264.02     22.59 o 
  10   3  11     9157.13     9354.28     85.97 o 
  11   3  11     1139.87     1106.44     24.67 o 
  12   3  11       32.13       30.54      9.52 o 
  13   3  11       54.91       47.12     13.95 o 
   1   4  11    10988.36    11088.77     73.36 o 
   2   4  11     3606.61     3699.87     30.91 o 
   3   4  11      872.32      855.08     13.63 o 
   4   4  11       31.88       53.13      6.02 o 
   5   4  11      682.47      636.77     14.42 o 
   6   4  11     6930.64     7191.56     56.64 o 
   7   4  11      662.12      684.08     14.77 o 
   8   4  11     3379.01     3429.13     41.14 o 
   9   4  11     2254.25     2248.28     30.89 o 
  10   4  11       69.70       80.40     11.86 o 
  11   4  11      976.29      949.26     23.46 o 
  12   4  11     1510.08     1547.64     45.50 o 
  13   4  11      177.49      167.85     19.57 o 
   0   5  11    37020.94    38574.03    292.19 o 
   1   5  11      811.65      839.63     18.30 o 
   2   5  11     7060.52     6915.13     49.37 o 
   3   5  11     1154.59     1165.74     16.06 o 
   4   5  11     5632.95     5713.52     50.53 o 
   5   5  11     1411.53     1351.48     19.48 o 
   6   5  11     6260.02     6229.15     51.28 o 
   7   5  11     4468.06     4727.80     42.95 o 
   8   5  11      780.60      719.07     17.07 o 
   9   5  11      216.54      191.37     14.22 o 
  10   5  11     5898.70     6236.97     72.63 o 
  11   5  11      117.73       99.72     13.10 o 
  12   5  11       80.77       96.14     13.42 o 
  13   5  11      282.95      273.85     23.71 o 
   1   6  11     2225.54     2088.61     21.92 o 
   2   6  11    11563.08    12020.65     77.72 o 
   3   6  11     3559.32     3578.50     31.36 o 
   4   6  11      102.46       94.54      7.44 o 
   5   6  11     1682.76     1629.27     21.78 o 
   6   6  11       59.65       79.41      7.45 o 
   7   6  11     1598.46     1464.86     21.65 o 
   8   6  11       44.96       44.65      7.18 o 
   9   6  11     1296.28     1215.15     24.71 o 
  10   6  11     2034.13     2069.63     33.74 o 
  11   6  11      561.93      634.86     39.43 o 
  12   6  11     3515.19     3852.05     56.84 o 
  13   6  11      155.55      134.90     35.44 o 
   0   7  11    20309.38    20526.91    186.85 o 
   1   7  11      395.33      322.45     10.57 o 
   2   7  11        7.25       10.95      5.14 o 
   3   7  11      138.40       99.63      7.52 o 
   4   7  11     4726.34     4765.77     41.89 o 
   5   7  11      393.87      339.05     11.39 o 
   6   7  11     2528.65     2386.36     27.92 o 
   7   7  11      104.81       88.82      8.61 o 
   8   7  11      918.17      857.93     17.51 o 
   9   7  11      844.09      786.57     20.60 o 
  10   7  11     7515.38     8059.07     97.62 o 
  11   7  11      292.99      287.05     14.88 o 
  12   7  11        9.23       18.84     10.87 o 
  13   7  11      152.19      163.03     35.66 o 
   1   8  11     1640.26     1638.89     21.49 o 
   2   8  11     1017.39     1129.91     16.48 o 
   3   8  11      824.02      801.86     15.40 o 
   4   8  11      444.48      421.29     11.95 o 
   5   8  11      708.12      655.96     15.18 o 
   6   8  11     6010.29     6230.15     52.94 o 
   7   8  11      121.32       82.44      8.40 o 
   8   8  11     1906.81     1841.83     25.94 o 
   9   8  11      197.18      137.71     11.98 o 
  10   8  11     1207.76     1114.21     25.51 o 
  11   8  11      440.46      427.80     15.95 o 
  12   8  11      191.76      196.05     16.67 o 
   0   9  11    11766.08    12300.22    122.46 o 
   1   9  11       31.52       20.54      6.39 o 
   2   9  11       68.12       48.58      6.80 o 
   3   9  11     1309.38     1253.87     19.13 o 
   4   9  11     8647.90     8830.12     67.48 o 
   5   9  11      331.69      268.02     11.07 o 
   6   9  11     6645.48     6547.28     57.52 o 
   7   9  11     2061.31     1995.27     27.08 o 
   8   9  11      577.60      529.57     16.21 o 
   9   9  11        7.34       -3.48      8.23 o 
  10   9  11     3070.91     3384.14     64.36 o 
  11   9  11      209.36      229.27     13.60 o 
  12   9  11        0.23        1.58     10.97 o 
   1  10  11     6090.49     6059.20     50.78 o 
   2  10  11     2096.68     2189.55     26.25 o 
   3  10  11       51.42       57.93      7.65 o 
   4  10  11      449.50      477.28     13.31 o 
   5  10  11     1621.37     1519.07     22.66 o 
   6  10  11     3932.08     3966.45     42.39 o 
   7  10  11      332.89      298.89     12.34 o 
   8  10  11     1761.25     1806.55     28.38 o 
   9  10  11     1256.86     1323.80     25.25 o 
  10  10  11      226.06      222.64     14.85 o 
  11  10  11      630.04      659.39     24.21 o 
  12  10  11      560.58      581.97     34.79 o 
   0  11  11     2906.91     2965.41     45.31 o 
   1  11  11       16.75       22.34      6.50 o 
   2  11  11     2110.31     1973.71     27.26 o 
   3  11  11      332.40      312.74     12.39 o 
   4  11  11     4186.87     4155.57     43.78 o 
   5  11  11       98.76       93.57      8.95 o 
   6  11  11     3828.18     3774.18     42.92 o 
   7  11  11      140.42      151.78     11.41 o 
   8  11  11     2101.60     2266.64     35.49 o 
   9  11  11      238.18      214.56     13.17 o 
  10  11  11     1762.41     1914.18     34.54 o 
  11  11  11      404.59      393.57     26.28 o 
   1  12  11        4.36       18.22      6.49 o 
   2  12  11     1888.65     1915.25     30.41 o 
   3  12  11      701.34      644.16     16.49 o 
   4  12  11     2088.26     2159.70     40.56 o 
   5  12  11      655.08      633.83     16.99 o 
   6  12  11      793.10      771.73     18.77 o 
   7  12  11      212.33      197.80     12.00 o 
   8  12  11      225.70      179.05     12.23 o 
   9  12  11      172.70      143.99     11.91 o 
  10  12  11     1070.03     1096.18     32.53 o 
  11  12  11       34.24       77.53     27.47 o 
   0  13  11    10082.60    10376.87    111.94 o 
   1  13  11       49.46       25.52      7.49 o 
   2  13  11      350.07      284.76     12.76 o 
   3  13  11       17.15       21.50      7.42 o 
   4  13  11     1669.64     1659.22     33.25 o 
   5  13  11       59.64       50.48      8.71 o 
   6  13  11      663.54      701.65     24.24 o 
   7  13  11      231.07      234.49     13.97 o 
   8  13  11      167.45      154.62     11.88 o 
   9  13  11        2.35        6.26      8.58 o 
  10  13  11     2711.72     2975.27     76.56 o 
   1  14  11     2703.73     2654.41     34.60 o 
   2  14  11     1176.37     1108.03     22.06 o 
   3  14  11       37.10       24.13      8.09 o 
   4  14  11       25.87       44.17      8.73 o 
   5  14  11     1060.84     1003.22     21.92 o 
   6  14  11     2751.39     2934.92     45.28 o 
   7  14  11       22.15        9.78      9.09 o 
   8  14  11     1343.92     1435.95     46.02 o 
   9  14  11      482.32      490.84     27.39 o 
   0  15  11     2698.63     2786.24     76.60 o 
   1  15  11       97.18       80.38      9.71 o 
   2  15  11      109.34      106.11     10.38 o 
   3  15  11      858.68      843.22     20.32 o 
   4  15  11     3626.21     3657.29     44.62 o 
   5  15  11        5.01        6.23      8.16 o 
   6  15  11     1782.98     1779.83     32.52 o 
   7  15  11      220.06      242.26     15.22 o 
   8  15  11       58.08       38.74     17.67 o 
   1  16  11      181.72      147.85     11.45 o 
   2  16  11     2047.88     2096.59     31.95 o 
   3  16  11      103.47       75.44     10.03 o 
   4  16  11        6.93       -5.63      7.72 o 
   5  16  11      474.61      476.11     18.45 o 
   6  16  11       95.36       80.47     15.27 o 
   7  16  11       66.48       46.52     24.14 o 
   0  17  11     2801.51     2922.23    108.89 o 
   1  17  11        0.84       -1.41      8.34 o 
   2  17  11      221.93      171.85     12.55 o 
   3  17  11        4.56        4.83      8.52 o 
   4  17  11      591.06      537.31     17.96 o 
   5  17  11       33.99       49.62     23.26 o 
   6  17  11      503.44      526.96     43.86 o 
   1  18  11      279.28      307.17     18.92 o 
   2  18  11      479.59      485.95     38.26 o 
   3  18  11       66.45       44.30     15.73 o 
   4  18  11      405.95      395.48     52.39 o 
   0   0  12    47265.05    47876.65    462.07 o 
   1   0  12        6.44       11.85      5.62 o 
   2   0  12      230.85      162.31      8.38 o 
   3   0  12     8016.68     8176.72     83.88 o 
   4   0  12     2645.50     2648.41     29.88 o 
   5   0  12      659.23      665.62     16.75 o 
   6   0  12     4093.18     3992.09     52.78 o 
   7   0  12      397.27      349.75     16.09 o 
   8   0  12       11.67       21.61      9.65 o 
   9   0  12     2445.18     2391.65     42.09 o 
  10   0  12     7386.52     7643.93     91.62 o 
  11   0  12     1258.50     1141.66     69.34 o 
  12   0  12      533.35      528.23     52.83 o 
  13   0  12     1343.46     1259.25     64.01 o 
   1   1  12     3151.91     2876.91     21.45 o 
   2   1  12     2883.64     2849.97     21.54 o 
   3   1  12        5.52       10.19      5.46 o 
   4   1  12     1635.49     1689.97     18.01 o 
   5   1  12     5037.78     4827.58     36.24 o 
   6   1  12     7817.84     7776.03     55.74 o 
   7   1  12     1460.36     1376.99     28.39 o 
   8   1  12     2243.70     2286.91     35.44 o 
   9   1  12      844.92      856.39     19.07 o 
  10   1  12     1164.40     1185.32     23.16 o 
  11   1  12      449.89      426.57     16.66 o 
  12   1  12     1224.94     1266.56     29.87 o 
  13   1  12      588.33      555.54     26.86 o 
   0   2  12     3882.82     3865.75     41.84 o 
   1   2  12      209.18      204.38      7.52 o 
   2   2  12       74.65       70.68      5.47 o 
   3   2  12     4307.86     4371.95     35.32 o 
   4   2  12     5295.85     5156.94     40.07 o 
   5   2  12      469.36      476.09     11.10 o 
   6   2  12     2014.20     1894.94     21.82 o 
   7   2  12     8438.57     8736.33     72.11 o 
   8   2  12     1030.66      967.65     22.07 o 
   9   2  12      700.54      734.04     20.41 o 
  10   2  12     3600.10     3626.41     42.43 o 
  11   2  12       87.78       65.91     10.14 o 
  12   2  12       32.99        7.38     14.45 o 
  13   2  12       34.85       20.16     17.07 o 
   1   3  12     2549.78     2299.72     21.17 o 
   2   3  12     3800.56     3828.47     32.06 o 
   3   3  12     6811.93     6977.88     52.87 o 
   4   3  12      115.46      128.34      7.87 o 
   5   3  12     3810.80     3723.40     35.19 o 
   6   3  12     2540.14     2360.27     27.01 o 
   7   3  12      275.30      232.58     11.06 o 
   8   3  12      108.90      141.25     11.69 o 
   9   3  12     2792.08     2844.94     39.53 o 
  10   3  12      315.24      334.28     15.61 o 
  11   3  12     1368.75     1315.80     30.51 o 
  12   3  12     2116.34     2174.01     40.70 o 
  13   3  12      670.53      664.88     83.40 o 
   0   4  12    20891.47    21344.42    169.81 o 
   1   4  12     2500.36     2440.41     23.89 o 
   2   4  12     1018.00     1033.01     15.22 o 
   3   4  12      248.78      218.69      8.67 o 
   4   4  12     6343.10     6185.75     59.89 o 
   5   4  12       59.88       42.65      7.10 o 
   6   4  12     2702.07     2679.11     31.14 o 
   7   4  12     1209.46     1221.95     19.74 o 
   8   4  12      189.87      183.44     10.85 o 
   9   4  12      382.76      408.83     16.40 o 
  10   4  12     3274.58     3287.51     51.05 o 
  11   4  12     1302.50     1372.53     46.26 o 
  12   4  12       22.42       37.47     13.26 o 
  13   4  12        7.47       20.82     26.36 o 
   1   5  12     1516.14     1443.50     18.03 o 
   2   5  12     5489.24     5513.58     42.38 o 
   3   5  12     2490.34     2375.31     24.55 o 
   4   5  12     2303.61     2179.06     25.35 o 
   5   5  12      239.74      246.18     12.03 o 
   6   5  12     7164.86     7312.48     58.54 o 
   7   5  12      652.01      652.34     14.93 o 
   8   5  12     1338.79     1280.10     22.82 o 
   9   5  12     2255.11     2256.18     32.49 o 
  10   5  12       63.87       72.08     12.07 o 
  11   5  12        2.17        7.31      9.90 o 
  12   5  12     1929.56     1890.65     38.58 o 
   0   6  12    14589.37    14696.76    140.23 o 
   1   6  12     4217.00     4248.54     35.38 o 
   2   6  12       63.97       70.84      6.71 o 
   3   6  12     1366.34     1298.92     20.70 o 
   4   6  12     3653.98     3480.63     34.23 o 
   5   6  12       24.91       25.75      6.30 o 
   6   6  12     1544.67     1534.93     22.13 o 
   7   6  12      123.14      132.07     10.54 o 
   8   6  12      101.12       78.52      9.03 o 
   9   6  12       76.81       55.86      9.66 o 
  10   6  12     3887.53     4035.99     56.08 o 
  11   6  12     2123.61     2448.24     43.14 o 
  12   6  12        1.60        6.05     10.55 o 
   1   7  12    11557.07    12041.59     84.65 o 
   2   7  12     3746.35     3624.37     32.60 o 
   3   7  12      364.68      293.24      9.94 o 
   4   7  12      337.07      303.92     10.79 o 
   5   7  12      572.20      663.93     14.70 o 
   6   7  12      268.62      261.32     10.76 o 
   7   7  12       17.12        8.63      6.35 o 
   8   7  12      134.41      114.06      9.48 o 
   9   7  12     3378.15     3385.67     44.27 o 
  10   7  12     1246.65     1210.39     26.58 o 
  11   7  12      572.34      557.83     22.01 o 
  12   7  12     1191.21     1246.59     41.93 o 
   0   8  12     2930.75     2712.28     41.59 o 
   1   8  12       85.96       67.07      7.32 o 
   2   8  12      166.14      134.03      8.50 o 
   3   8  12     2193.61     2098.92     25.46 o 
   4   8  12     2284.81     2083.33     26.16 o 
   5   8  12      395.52      428.90     12.84 o 
   6   8  12     2667.46     2627.30     30.90 o 
   7   8  12     5633.85     5834.92     52.29 o 
   8   8  12      987.73      968.71     19.50 o 
   9   8  12      204.59      211.08     18.19 o 
  10   8  12     1427.84     1367.23     28.55 o 
  11   8  12      141.28      176.06     15.53 o 
  12   8  12       48.10       50.25     18.93 o 
   1   9  12      356.81      264.67     10.59 o 
   2   9  12     2967.42     2964.07     31.75 o 
   3   9  12     2506.51     2454.64     30.73 o 
   4   9  12      436.36      372.02     15.89 o 
   5   9  12     6100.95     6358.49     54.51 o 
   6   9  12     3307.11     3460.89     37.04 o 
   7   9  12        4.50        8.13      7.07 o 
   8   9  12     2440.80     2386.88     33.25 o 
   9   9  12      330.31      328.84     21.25 o 
  10   9  12      127.61       81.56     11.25 o 
  11   9  12      159.50      122.83     14.38 o 
   0  10  12    10241.25     9810.63    104.49 o 
   1  10  12        4.64        3.24      5.79 o 
   2  10  12      416.20      403.15     13.49 o 
   3  10  12     1416.47     1425.01     24.03 o 
   4  10  12     2837.25     2564.56     43.79 o 
   5  10  12      188.42      193.34     10.55 o 
   6  10  12     2713.90     2689.41     32.46 o 
   7  10  12      932.24      900.20     18.99 o 
   8  10  12      223.56      205.53     12.87 o 
   9  10  12       19.24        9.34      9.02 o 
  10  10  12     2252.21     2290.54     38.01 o 
  11  10  12       44.95       26.66     16.53 o 
   1  11  12     2903.74     2951.04     32.80 o 
   2  11  12      766.26      689.49     16.68 o 
   3  11  12      370.64      322.42     13.14 o 
   4  11  12     2669.50     2603.19     33.70 o 
   5  11  12     1771.69     1836.70     28.16 o 
   6  11  12     2102.13     2130.86     28.86 o 
   7  11  12      300.14      276.27     12.53 o 
   8  11  12       26.12        5.37      7.90 o 
   9  11  12     1103.45     1015.79     25.04 o 
  10  11  12      617.99      537.39     25.01 o 
   0  12  12     1652.01     1425.97     31.93 o 
   1  12  12      949.50      950.21     21.96 o 
   2  12  12       49.90       39.40      8.34 o 
   3  12  12     2965.07     3015.26     36.94 o 
   4  12  12     1646.50     1541.98     25.83 o 
   5  12  12       56.83       30.60      7.97 o 
   6  12  12      247.36      201.08     12.23 o 
   7  12  12      811.51      768.62     23.49 o 
   8  12  12      415.41      354.45     15.85 o 
   9  12  12       12.76       24.14      9.07 o 
  10  12  12     1065.37     1083.66     46.79 o 
   1  13  12     2154.61     2112.50     45.50 o 
   2  13  12      868.78      821.70     19.15 o 
   3  13  12      835.34      846.67     19.62 o 
   4  13  12       38.07       34.19      8.21 o 
   5  13  12      345.63      272.50     13.28 o 
   6  13  12     2089.92     2071.44     31.68 o 
   7  13  12        1.72        1.45      8.38 o 
   8  13  12      405.27      411.93     17.49 o 
   9  13  12      760.43      852.13     33.51 o 
   0  14  12     3941.60     3795.51    123.60 o 
   1  14  12      529.52      537.90     20.55 o 
   2  14  12      278.26      281.12     15.11 o 
   3  14  12      187.94      138.52     11.09 o 
   4  14  12     1703.64     1579.37     27.22 o 
   5  14  12        0.78       -0.97      7.81 o 
   6  14  12     1102.55     1060.72     26.32 o 
   7  14  12      354.35      333.33     16.56 o 
   8  14  12       90.21       97.17     20.50 o 
   9  14  12       93.68       62.91     26.80 o 
   1  15  12        3.09       -2.64      7.54 o 
   2  15  12     1304.80     1442.66     26.29 o 
   3  15  12     1287.14     1285.14     25.45 o 
   4  15  12      366.07      349.42     15.24 o 
   5  15  12      470.93      411.23     16.15 o 
   6  15  12     1078.95     1024.20     25.34 o 
   7  15  12       48.87       69.89     18.83 o 
   8  15  12      435.27      384.75     40.98 o 
   0  16  12     2563.12     2575.27    100.38 o 
   1  16  12      626.88      610.25     18.28 o 
   2  16  12      216.93      180.09     12.71 o 
   3  16  12      453.68      372.83     15.50 o 
   4  16  12      491.14      448.25     16.71 o 
   5  16  12      146.36      127.33     11.71 o 
   6  16  12      197.06      178.97     31.90 o 
   1  17  12     1080.44     1087.05     24.29 o 
   2  17  12      377.25      392.85     16.33 o 
   3  17  12        2.11       -0.69     13.25 o 
   4  17  12       36.28       24.51     14.31 o 
   5  17  12      554.63      498.60     44.74 o 
   2  18  12      103.03      104.11     33.00 o 
   1   0  13     4003.18     3921.92     38.72 o 
   2   0  13      705.61      617.70     13.76 o 
   3   0  13      809.18      811.70     15.84 o 
   4   0  13       35.62       22.32      7.07 o 
   5   0  13    13602.81    13794.21    133.62 o 
   6   0  13      617.95      625.29     23.36 o 
   7   0  13      515.16      461.76     21.56 o 
   8   0  13     2202.32     2374.99     48.29 o 
   9   0  13     1758.15     1818.31     42.64 o 
  10   0  13       22.68       30.32     15.15 o 
  11   0  13      624.37      530.69     39.25 o 
  12   0  13      525.51      477.21     44.08 o 
  13   0  13     1095.85     1158.24     63.13 o 
   0   1  13      730.25      730.51     17.96 o 
   1   1  13       37.25       49.61      5.33 o 
   2   1  13       78.69      108.47      6.24 o 
   3   1  13    21121.93    21658.48    122.40 o 
   4   1  13       27.90       31.64      5.50 o 
   5   1  13       19.47       31.30      5.83 o 
   6   1  13      135.58       95.59      9.34 o 
   7   1  13     9798.89     9807.01     79.57 o 
   8   1  13      128.03      129.69     13.39 o 
   9   1  13       52.65       43.84      8.58 o 
  10   1  13      561.59      462.95     19.20 o 
  11   1  13      815.76      746.83     23.61 o 
  12   1  13       94.63       79.44     17.02 o 
  13   1  13     2625.19     2790.28     99.46 o 
   1   2  13     8186.88     8489.32     54.73 o 
   2   2  13     2016.18     1920.02     19.69 o 
   3   2  13      727.55      686.31     12.94 o 
   4   2  13      246.51      264.57      9.49 o 
   5   2  13     8436.92     8640.22     65.08 o 
   6   2  13     1415.52     1306.04     19.67 o 
   7   2  13      163.35      159.04     11.66 o 
   8   2  13     2768.94     2815.26     38.76 o 
   9   2  13     5959.44     6205.83     65.43 o 
  10   2  13      727.32      660.57     20.27 o 
  11   2  13      648.19      605.78     21.51 o 
  12   2  13      169.27      157.46     15.24 o 
  13   2  13     1295.99     1453.73     71.10 o 
   0   3  13        1.45        4.67      6.44 o 
   1   3  13     9902.45     9898.28     62.25 o 
   2   3  13        0.97        1.95      5.11 o 
   3   3  13     6712.00     6909.03     53.41 o 
   4   3  13     3190.63     3093.89     31.29 o 
   5   3  13     1323.40     1243.67     19.07 o 
   6   3  13     1626.32     1669.70     26.47 o 
   7   3  13     9376.90     9578.46     78.63 o 
   8   3  13      288.35      277.40     14.19 o 
   9   3  13     3298.32     3272.61     43.79 o 
  10   3  13      147.61      124.42     12.06 o 
  11   3  13     1692.70     1708.63     35.38 o 
  12   3  13       10.45       16.36     10.90 o 
  13   3  13      598.95      672.71     57.15 o 
   1   4  13     4791.48     4706.98     37.93 o 
   2   4  13      299.67      283.60      9.50 o 
   3   4  13    13428.22    13477.45     87.00 o 
   4   4  13       48.64       47.96      6.80 o 
   5   4  13      720.26      721.10     16.30 o 
   6   4  13        0.82        2.80      5.93 o 
   7   4  13     2531.46     2428.87     33.74 o 
   8   4  13       57.21       32.91      9.87 o 
   9   4  13     5487.59     5855.58     69.43 o 
  10   4  13       17.83       33.17     10.39 o 
  11   4  13      656.92      599.09     22.46 o 
  12   4  13       24.21       24.81     11.35 o 
   0   5  13       99.70       81.82     10.53 o 
   1   5  13     8300.06     8138.12     57.54 o 
   2   5  13       18.56       17.44      5.74 o 
   3   5  13     6095.55     6157.17     47.35 o 
   4   5  13       73.14       70.14      7.33 o 
   5   5  13      444.50      417.65     12.05 o 
   6   5  13       52.98       53.60      7.25 o 
   7   5  13     2783.86     2746.68     31.68 o 
   8   5  13      672.60      578.85     18.81 o 
   9   5  13      276.91      298.80     20.44 o 
  10   5  13       50.31       49.34     11.18 o 
  11   5  13     4361.16     4560.80     62.48 o 
  12   5  13       79.37       78.40     14.29 o 
   1   6  13    11836.62    11727.37     83.22 o 
   2   6  13     1189.81     1227.95     18.06 o 
   3   6  13     5267.37     5487.31     43.98 o 
   4   6  13      787.81      823.69     15.78 o 
   5   6  13       20.93       14.12      6.25 o 
   6   6  13      123.91       95.94      8.29 o 
   7   6  13      389.54      380.15     13.36 o 
   8   6  13       34.83       18.66      7.86 o 
   9   6  13     5415.63     5693.25     57.36 o 
  10   6  13      362.08      268.85     16.94 o 
  11   6  13      960.61      944.23     27.54 o 
  12   6  13       25.01       12.55     16.93 o 
   0   7  13     3457.93     3254.88     64.61 o 
   1   7  13     2329.84     2208.77     26.35 o 
   2   7  13     1813.58     1671.53     23.51 o 
   3   7  13     8046.33     7830.52     61.28 o 
   4   7  13      252.05      231.43     10.14 o 
   5   7  13      295.63      231.58     10.57 o 
   6   7  13      502.04      400.36     12.95 o 
   7   7  13     6819.46     7216.02     60.98 o 
   8   7  13      285.92      234.24     12.74 o 
   9   7  13      828.85      788.53     21.62 o 
  10   7  13      153.08      127.97     12.73 o 
  11   7  13      937.51      915.72     27.67 o 
  12   7  13        1.41       17.50     23.48 o 
   1   8  13     1817.18     1684.45     22.87 o 
   2   8  13     1376.75     1406.64     21.52 o 
   3   8  13      461.86      380.26     13.12 o 
   4   8  13        2.72        1.15      6.36 o 
   5   8  13     8802.53     8842.38     83.00 o 
   6   8  13        2.88       18.49      7.13 o 
   7   8  13      269.66      298.72     12.54 o 
   8   8  13      808.85      799.93     18.29 o 
   9   8  13     2805.36     2924.66     41.83 o 
  10   8  13       23.54       42.52     10.40 o 
  11   8  13      521.60      564.22     20.36 o 
   0   9  13     1373.78     1362.87     29.55 o 
   1   9  13       61.87       47.65      7.06 o 
   2   9  13     1255.00     1275.59     20.45 o 
   3   9  13    11064.87    10904.89     87.02 o 
   4   9  13      933.04      844.07     18.75 o 
   5   9  13      250.05      206.92     10.93 o 
   6   9  13       26.29        8.89      7.19 o 
   7   9  13     5432.43     5499.93     51.68 o 
   8   9  13       65.09       46.05      8.65 o 
   9   9  13       80.00       79.30     10.95 o 
  10   9  13      123.32      139.07     13.20 o 
  11   9  13      104.22       85.28     27.24 o 
   1  10  13      676.97      647.03     15.24 o 
   2  10  13       11.87       15.86      6.91 o 
   3  10  13      652.40      577.92     16.03 o 
   4  10  13       83.23       62.65      8.88 o 
   5  10  13     5722.26     5833.22     56.69 o 
   6  10  13        0.82       -6.69      6.69 o 
   7  10  13      206.46      183.65     13.40 o 
   8  10  13        0.51        3.84      7.44 o 
   9  10  13      853.89      785.72     26.56 o 
  10  10  13       48.48       43.40     10.61 o 
   0  11  13     1896.65     1824.49     35.98 o 
   1  11  13       65.59       31.46      7.43 o 
   2  11  13      150.54       94.42      9.39 o 
   3  11  13     7039.65     7150.03     70.40 o 
   4  11  13        3.20       -0.23      7.29 o 
   5  11  13       13.02        7.18      7.30 o 
   6  11  13        0.51        3.29      7.42 o 
   7  11  13     5215.55     5404.75     55.98 o 
   8  11  13        3.53        1.32      7.84 o 
   9  11  13       35.86       40.62     10.40 o 
  10  11  13      152.63      174.11     20.38 o 
   1  12  13     4672.39     4777.18     49.62 o 
   2  12  13     1341.55     1256.93     23.48 o 
   3  12  13      165.21      157.98     11.19 o 
   4  12  13      129.63      128.57     11.13 o 
   5  12  13     1196.48     1139.57     23.03 o 
   6  12  13       15.47       11.12      8.08 o 
   7  12  13       57.44       44.92      9.71 o 
   8  12  13      152.06      132.79     12.64 o 
   9  12  13     2376.23     2418.26     58.55 o 
   0  13  13      133.97      111.12     14.08 o 
   1  13  13     3532.80     3264.15     39.71 o 
   2  13  13      138.86      131.56     10.91 o 
   3  13  13     1631.77     1543.46     36.21 o 
   4  13  13       86.01       64.94      9.46 o 
   5  13  13       40.19       24.76      8.32 o 
   6  13  13       29.44        9.53      8.29 o 
   7  13  13     1281.57     1317.41     28.39 o 
   8  13  13      219.19      184.48     19.73 o 
   9  13  13      522.44      597.39     50.50 o 
   1  14  13      480.47      435.17     15.66 o 
   2  14  13        0.88       -7.29      7.29 o 
   3  14  13     2274.86     2309.16     33.78 o 
   4  14  13        9.22        9.15      8.27 o 
   5  14  13     1014.32      979.82     22.60 o 
   6  14  13       42.82       44.07      9.67 o 
   7  14  13      491.33      485.33     32.03 o 
   0  15  13      446.78      451.20     24.71 o 
   1  15  13     1474.17     1456.85     26.68 o 
   2  15  13       51.75       57.53      9.68 o 
   3  15  13      733.04      754.38     20.21 o 
   4  15  13      114.84       75.11     10.31 o 
   5  15  13       55.81       39.98      9.55 o 
   6  15  13       37.65       54.49     25.03 o 
   1  16  13     1922.25     2037.51     32.70 o 
   2  16  13        3.97        3.11      8.65 o 
   3  16  13      696.59      733.31     20.46 o 
   4  16  13       61.07       64.67     15.79 o 
   5  16  13      143.05       96.80     32.34 o 
   2  17  13      178.73      107.31     23.64 o 
   3  17  13     1543.12     1673.46     84.17 o 
   0   0  14     8582.60     8766.77    129.24 o 
   1   0  14      478.50      492.58     19.78 o 
   2   0  14      691.85      595.96     18.49 o 
   3   0  14     5847.58     5690.00     65.85 o 
   4   0  14      171.36      227.46     16.13 o 
   5   0  14       34.20       26.31      9.87 o 
   6   0  14      366.97      339.97     25.99 o 
   7   0  14     2495.69     2431.50     63.46 o 
   8   0  14     1170.29     1273.02     46.82 o 
   9   0  14      144.25      132.41     20.77 o 
  10   0  14     4114.81     4430.73    139.33 o 
  11   0  14      640.36      650.13     37.70 o 
   1   1  14     1790.73     1728.92     18.82 o 
   2   1  14    14009.45    13960.92     88.07 o 
   3   1  14      331.26      320.72     10.53 o 
   4   1  14     4026.37     3997.03     36.91 o 
   5   1  14     1546.20     1670.61     23.96 o 
   6   1  14     1111.27      999.64     23.64 o 
   7   1  14      828.84      817.91     22.47 o 
   8   1  14     3057.02     3094.17     45.81 o 
   9   1  14      175.52      141.09     13.27 o 
  10   1  14      492.31      477.79     26.05 o 
  11   1  14      306.75      251.09     18.73 o 
  12   1  14     2080.49     2245.16     85.72 o 
   0   2  14    10039.32    10552.18     93.72 o 
   1   2  14      212.22      217.98      8.03 o 
   2   2  14       35.87       31.60      6.06 o 
   3   2  14     2850.43     2740.92     28.79 o 
   4   2  14     5192.79     5340.12     42.70 o 
   5   2  14        3.28       10.31      5.75 o 
   6   2  14     2198.68     2160.19     29.19 o 
   7   2  14     2837.02     2777.08     37.96 o 
   8   2  14     1089.71     1075.76     24.06 o 
   9   2  14        6.55        7.32     17.45 o 
  10   2  14     3744.85     3993.56     84.18 o 
  11   2  14      159.65      121.10     15.52 o 
  12   2  14     1093.54     1061.64     45.75 o 
   1   3  14     1127.94     1121.70     16.86 o 
   2   3  14    11356.80    11534.83     84.06 o 
   3   3  14       88.84       94.24      7.20 o 
   4   3  14     3164.33     3018.88     30.75 o 
   5   3  14     3847.47     3828.99     37.27 o 
   6   3  14     9851.06    10159.82     82.60 o 
   7   3  14        0.01       16.14      8.29 o 
   8   3  14     6890.31     7228.62     72.69 o 
   9   3  14      597.79      613.44     26.00 o 
  10   3  14      313.27      307.84     15.74 o 
  11   3  14       51.92       34.29     11.23 o 
  12   3  14     1495.72     1621.87     71.88 o 
   0   4  14      205.82      197.37     12.73 o 
   1   4  14     3506.50     3389.01     31.05 o 
   2   4  14       49.56       34.09      6.07 o 
   3   4  14      987.85      940.45     15.61 o 
   4   4  14     4473.17     4526.17     51.17 o 
   5   4  14      503.86      470.91     12.95 o 
   6   4  14      707.14      695.81     15.73 o 
   7   4  14       10.71       15.92      7.32 o 
   8   4  14     2762.17     2756.93     39.35 o 
   9   4  14      492.15      469.92     17.76 o 
  10   4  14     1339.60     1340.78     31.18 o 
  11   4  14     1162.28     1125.32     29.69 o 
  12   4  14      274.51      265.67     23.52 o 
   1   5  14      252.58      260.01     12.73 o 
   2   5  14     4391.36     4335.98     37.33 o 
   3   5  14     2435.99     2516.82     26.69 o 
   4   5  14     5808.25     5714.20     49.19 o 
   5   5  14      150.23      166.05      9.50 o 
   6   5  14     2545.58     2458.64     29.61 o 
   7   5  14     1066.13     1027.81     20.90 o 
   8   5  14      697.59      670.56     19.93 o 
   9   5  14      323.31      324.12     16.72 o 
  10   5  14      481.73      438.33     19.70 o 
  11   5  14        0.33        3.45     10.54 o 
  12   5  14     1139.79     1286.20     53.00 o 
   0   6  14     5005.25     4855.53     64.87 o 
   1   6  14     2348.67     2278.36     26.95 o 
   2   6  14     1886.05     1797.41     23.72 o 
   3   6  14      180.50      178.64      9.49 o 
   4   6  14     1138.10     1113.82     20.31 o 
   5   6  14      221.57      206.41     10.39 o 
   6   6  14      332.22      300.95     11.94 o 
   7   6  14      379.95      363.15     13.04 o 
   8   6  14     2757.24     2841.91     37.09 o 
   9   6  14     1849.00     1903.33     33.62 o 
  10   6  14      813.31      770.15     24.80 o 
  11   6  14      122.72      137.23     14.78 o 
   1   7  14      129.93       92.10      7.94 o 
   2   7  14     9317.45     9420.38     71.69 o 
   3   7  14       97.36       76.28      8.53 o 
   4   7  14     3261.19     3205.68     34.36 o 
   5   7  14      288.77      255.19     11.52 o 
   6   7  14     6038.09     6194.75     54.81 o 
   7   7  14       37.54       23.01      7.67 o 
   8   7  14     5041.79     5160.85     54.05 o 
   9   7  14       87.27      121.60     12.08 o 
  10   7  14       24.09       26.32     10.95 o 
  11   7  14        3.75        1.44     16.61 o 
   0   8  14     2382.72     2243.93     39.06 o 
   1   8  14      346.93      295.47     11.28 o 
   2   8  14       24.59       40.59      8.02 o 
   3   8  14     3170.89     3238.40     37.42 o 
   4   8  14     3578.37     3390.59     39.09 o 
   5   8  14        4.35        6.98      7.07 o 
   6   8  14     1764.21     1792.09     26.10 o 
   7   8  14     1149.23     1180.79     21.64 o 
   8   8  14     1299.33     1349.83     27.27 o 
   9   8  14      171.36      157.87     13.32 o 
  10   8  14     2098.23     2273.28     38.20 o 
   1   9  14        7.90        3.48      6.37 o 
   2   9  14     5205.69     5309.89     51.94 o 
   3   9  14      117.57       81.34      9.55 o 
   4   9  14      415.71      374.85     14.13 o 
   5   9  14      854.86      765.40     18.52 o 
   6   9  14     1702.15     1642.16     25.26 o 
   7   9  14      294.30      276.17     12.68 o 
   8   9  14     2331.36     2298.90     31.74 o 
   9   9  14       27.14        0.23      9.00 o 
  10   9  14        4.47       -3.40     10.21 o 
   0  10  14     1683.99     1626.60     40.19 o 
   1  10  14       77.07       62.00      8.08 o 
   2  10  14      351.26      363.78     13.85 o 
   3  10  14     2774.96     2725.18     47.23 o 
   4  10  14     1450.11     1325.53     24.01 o 
   5  10  14      104.94       96.73      9.97 o 
   6  10  14       20.83       22.24      7.95 o 
   7  10  14      562.22      577.80     17.34 o 
   8  10  14      469.12      504.67     17.24 o 
   9  10  14      226.93      222.20     15.31 o 
  10  10  14     1189.83     1231.17     49.06 o 
   1  11  14        6.67       -1.12      6.98 o 
   2  11  14     5359.39     5424.11     54.26 o 
   3  11  14      486.15      419.65     15.18 o 
   4  11  14     1387.13     1368.74     24.93 o 
   5  11  14      313.23      324.21     13.90 o 
   6  11  14     1189.07     1129.36     23.47 o 
   7  11  14      326.78      309.42     14.69 o 
   8  11  14     1734.14     1731.13     34.47 o 
   9  11  14      194.99      179.81     20.77 o 
   0  12  14     7297.76     7392.42    115.85 o 
   1  12  14        5.22       12.79      8.30 o 
   2  12  14      493.88      463.79     15.92 o 
   3  12  14      145.78      109.69     10.55 o 
   4  12  14     1201.50     1178.21     23.77 o 
   5  12  14      231.78      210.37     12.98 o 
   6  12  14      318.23      286.15     14.24 o 
   7  12  14     1299.87     1315.64     27.73 o 
   8  12  14      590.75      637.98     29.10 o 
   1  13  14        0.76        1.45      7.65 o 
   2  13  14     3853.02     3835.89     50.49 o 
   3  13  14     1051.40      980.57     28.37 o 
   4  13  14     2332.56     2431.92     35.13 o 
   5  13  14      145.00      104.35     11.06 o 
   6  13  14     1263.23     1324.83     26.44 o 
   7  13  14      404.77      373.51     33.03 o 
   8  13  14      669.94      666.06     53.16 o 
   0  14  14       28.93       13.77     12.71 o 
   1  14  14      737.01      655.42     18.55 o 
   2  14  14       98.88       53.58      9.37 o 
   3  14  14      198.58      189.77     12.94 o 
   4  14  14      928.86      957.56     22.75 o 
   5  14  14       90.81       79.02     10.92 o 
   6  14  14      235.36      204.48     20.90 o 
   1  15  14      315.13      326.60     17.27 o 
   2  15  14      872.40      926.42     22.27 o 
   3  15  14      177.49      160.42     12.81 o 
   4  15  14      544.41      556.44     24.88 o 
   5  15  14      306.45      263.15     41.20 o 
   0  16  14     1285.43     1274.31     66.01 o 
   1  16  14      471.81      409.47     30.58 o 
   2  16  14       14.84       11.09     18.17 o 
   3  16  14       18.98       28.33     19.73 o 
   1   0  15     5851.49     5718.30     79.26 o 
   2   0  15     5753.57     5346.88     76.54 o 
   3   0  15       12.56        7.25      9.90 o 
   4   0  15     1049.43     1013.46     29.27 o 
   5   0  15      287.10      244.92     17.22 o 
   6   0  15      775.45      742.50     34.81 o 
   7   0  15      830.89      701.65     35.71 o 
   8   0  15     2437.79     2275.57     65.90 o 
   9   0  15     2261.20     2308.77     66.47 o 
  10   0  15       23.24       31.30     16.49 o 
  11   0  15        6.49       -3.88     16.76 o 
   0   1  15     2017.61     1834.58     32.18 o 
   1   1  15     5215.62     5439.05     45.93 o 
   2   1  15      556.14      598.91     17.57 o 
   3   1  15     2962.40     2887.08     32.94 o 
   4   1  15      464.89      395.03     13.93 o 
   5   1  15        2.50        4.78      7.87 o 
   6   1  15        8.88        9.06      9.99 o 
   7   1  15     2035.37     1981.59     61.51 o 
   8   1  15      377.46      348.95     20.51 o 
   9   1  15     1374.35     1477.86     37.68 o 
  10   1  15      523.03      519.80     24.38 o 
  11   1  15     2236.32     2363.28     50.55 o 
   1   2  15      286.43      245.73      9.80 o 
   2   2  15     6128.59     6095.30     57.73 o 
   3   2  15     4996.42     4994.50     43.82 o 
   4   2  15     4108.46     4139.06     42.30 o 
   5   2  15     2759.51     2690.09     35.85 o 
   6   2  15     4804.77     4781.21     62.17 o 
   7   2  15      286.06      283.23     16.41 o 
   8   2  15     5555.35     5614.32     67.89 o 
   9   2  15     1606.47     1706.16     43.63 o 
  10   2  15       25.69       14.56     10.07 o 
  11   2  15      232.03      262.03     18.20 o 
  12   2  15     1131.59     1262.20    108.98 o 
   0   3  15     4202.89     4174.76     60.17 o 
   1   3  15      869.95      816.76     14.48 o 
   2   3  15       59.88       54.34      6.43 o 
   3   3  15     6820.51     7116.37     55.98 o 
   4   3  15     1079.13     1039.87     16.77 o 
   5   3  15       86.91      101.17      8.79 o 
   6   3  15       82.52       79.40      9.84 o 
   7   3  15     8016.97     8151.37     78.80 o 
   8   3  15      393.52      392.37     22.29 o 
   9   3  15      667.42      599.91     21.79 o 
  10   3  15      610.73      590.11     22.19 o 
  11   3  15      319.30      304.80     23.41 o 
  12   3  15      514.67      599.83     54.93 o 
   1   4  15      405.87      365.44     11.51 o 
   2   4  15     3238.06     3138.74     30.57 o 
   3   4  15       90.52       88.44      7.31 o 
   4   4  15     6572.14     6635.74     56.68 o 
   5   4  15     2150.47     2211.71     28.10 o 
   6   4  15     2280.88     2252.18     28.56 o 
   7   4  15      469.65      445.06     16.85 o 
   8   4  15      902.82      853.82     22.31 o 
   9   4  15     1121.05     1031.90     31.60 o 
  10   4  15       39.98       49.61     11.67 o 
  11   4  15        2.91       19.57     16.68 o 
   0   5  15      352.74      317.58     20.29 o 
   1   5  15      221.29      168.03      9.10 o 
   2   5  15        3.69        4.37      5.81 o 
   3   5  15     5198.47     5293.13     46.82 o 
   4   5  15      365.12      408.09     12.69 o 
   5   5  15       17.21       15.58      7.90 o 
   6   5  15        4.90        3.10      6.74 o 
   7   5  15     3807.89     3912.74     48.57 o 
   8   5  15     1638.32     1680.66     30.95 o 
   9   5  15        0.77       21.70      9.60 o 
  10   5  15      283.57      290.10     17.73 o 
  11   5  15      357.98      385.51     25.10 o 
   1   6  15     2182.29     2141.00     26.75 o 
   2   6  15     3498.15     3478.37     35.95 o 
   3   6  15      216.60      228.77     11.59 o 
   4   6  15     3272.36     3100.48     34.04 o 
   5   6  15     2292.21     2368.41     29.59 o 
   6   6  15     3611.25     3722.87     39.81 o 
   7   6  15      734.36      708.57     18.54 o 
   8   6  15     1897.43     2001.77     34.28 o 
   9   6  15      971.69      978.29     24.76 o 
  10   6  15       43.08       40.11     11.47 o 
  11   6  15        2.63        5.32     24.59 o 
   0   7  15     2533.77     2504.20     42.08 o 
   1   7  15      683.19      615.18     14.87 o 
   2   7  15       34.77       29.07      7.15 o 
   3   7  15     9965.23     9984.30     89.26 o 
   4   7  15     1258.92     1295.11     23.27 o 
   5   7  15      379.34      389.80     13.36 o 
   6   7  15      220.86      228.60     11.43 o 
   7   7  15     2259.39     2382.57     33.77 o 
   8   7  15      376.38      410.71     16.01 o 
   9   7  15        4.87       17.13      9.71 o 
  10   7  15      631.15      633.61     26.60 o 
   1   8  15      710.22      678.16     19.39 o 
   2   8  15     4886.24     5005.79     50.26 o 
   3   8  15     2365.00     2342.13     31.73 o 
   4   8  15     3221.49     3208.85     38.62 o 
   5   8  15     1077.39     1132.60     24.21 o 
   6   8  15     1630.38     1536.45     24.48 o 
   7   8  15       29.20       31.49      8.20 o 
   8   8  15     2294.34     2471.52     38.36 o 
   9   8  15      952.13     1015.55     25.37 o 
  10   8  15       41.19       35.28     20.04 o 
   0   9  15     1013.15     1143.46     31.01 o 
   1   9  15     1146.64     1034.52     23.13 o 
   2   9  15      625.65      549.53     16.24 o 
   3   9  15     1181.68     1074.26     21.74 o 
   4   9  15      119.90       96.80      9.74 o 
   5   9  15      672.75      639.25     17.63 o 
   6   9  15       71.37       64.96      9.40 o 
   7   9  15     3326.64     3753.51     48.85 o 
   8   9  15      335.83      353.91     15.70 o 
   9   9  15     1408.86     1381.30     29.96 o 
  10   9  15      727.60      791.43     53.38 o 
   1  10  15      599.51      614.94     15.78 o 
   2  10  15     2917.67     2970.97     37.29 o 
   3  10  15     1098.31     1002.18     34.06 o 
   4  10  15      653.20      606.35     17.31 o 
   5  10  15      122.28      125.87     10.89 o 
   6  10  15      222.72      221.47     13.05 o 
   7  10  15        0.05        2.28      8.39 o 
   8  10  15      690.76      717.93     21.95 o 
   9  10  15      553.12      655.84     37.18 o 
   0  11  15     1031.03     1035.81     34.72 o 
   1  11  15     3046.69     3052.22     38.30 o 
   2  11  15        0.66        2.67      7.83 o 
   3  11  15     2077.88     2003.71     38.95 o 
   4  11  15      283.12      274.23     16.26 o 
   5  11  15       40.78       19.28      7.93 o 
   6  11  15       57.17       49.61      9.55 o 
   7  11  15      434.01      447.10     17.07 o 
   8  11  15      268.30      280.07     40.76 o 
   1  12  15     1550.98     1544.15     27.12 o 
   2  12  15     2344.54     2466.84     34.86 o 
   3  12  15      181.25      197.08     12.83 o 
   4  12  15      879.24      849.03     21.18 o 
   5  12  15      556.41      579.21     18.33 o 
   6  12  15     1577.58     1623.20     34.96 o 
   7  12  15        0.63       16.13     10.76 o 
   8  12  15     1808.17     1957.20     85.28 o 
   0  13  15      463.40      468.30     25.33 o 
   1  13  15      292.99      292.84     15.23 o 
   2  13  15       88.63       79.70     10.44 o 
   3  13  15     1799.94     1833.60     31.55 o 
   4  13  15      791.39      762.48     20.77 o 
   5  13  15        0.53       -0.81      8.47 o 
   6  13  15       35.36       60.03     13.63 o 
   1  14  15      116.46      125.49     11.45 o 
   2  14  15      741.32      687.90     19.48 o 
   3  14  15       28.97       41.93      9.54 o 
   4  14  15      843.77      858.84     22.31 o 
   5  14  15      582.02      575.69     53.60 o 
   6  14  15      397.67      393.61     47.62 o 
   0  15  15      286.05      262.83     21.76 o 
   1  15  15       63.62       67.55     14.05 o 
   2  15  15       15.29       -4.09     17.04 o 
   3  15  15      549.67      553.06     37.66 o 
   2  16  15      984.00     1009.83     67.34 o 
   0   0  16     4888.68     4878.09     87.38 o 
   1   0  16     1639.80     1631.86     31.06 o 
   2   0  16     1832.54     1947.93     41.63 o 
   3   0  16     7053.22     6866.71     93.80 o 
   4   0  16        6.59       -9.29      9.29 o 
   5   0  16      441.91      412.90     28.00 o 
   6   0  16      709.52      685.01     34.86 o 
   7   0  16     3362.48     3419.10     93.92 o 
   8   0  16      213.92      173.75     24.19 o 
   9   0  16      399.67      390.06     85.39 o 
  10   0  16      112.67      111.17     22.67 o 
  11   0  16      207.30      208.66     40.54 o 
   1   1  16     1495.70     1388.34     23.57 o 
   2   1  16     1670.42     1430.76     22.61 o 
   3   1  16     1254.10     1211.40     23.42 o 
   4   1  16       70.94       57.98      9.30 o 
   5   1  16      349.00      347.42     15.69 o 
   6   1  16       69.36       67.59     12.74 o 
   7   1  16       78.77       98.53     14.30 o 
   8   1  16      291.14      208.73     18.08 o 
   9   1  16     2387.12     2504.11     50.48 o 
  10   1  16      457.56      462.94     24.04 o 
  11   1  16       66.38       59.99     19.62 o 
   0   2  16       41.96       41.23     10.41 o 
   1   2  16     4108.33     4132.37     42.05 o 
   2   2  16      250.84      199.68     10.42 o 
   3   2  16    12907.18    13332.66    119.92 o 
   4   2  16      454.71      430.23     15.14 o 
   5   2  16       67.95       70.92     10.41 o 
   6   2  16      252.74      223.35     17.28 o 
   7   2  16     5122.99     5190.89     74.24 o 
   8   2  16       65.27       57.91     12.73 o 
   9   2  16      503.69      595.62     25.85 o 
  10   2  16      419.20      393.48     25.99 o 
  11   2  16     1339.97     1408.48     56.93 o 
   1   3  16      749.62      737.85     16.67 o 
   2   3  16       54.04       39.10      6.90 o 
   3   3  16     1896.75     1857.23     32.99 o 
   4   3  16       40.30       12.84      7.16 o 
   5   3  16     2991.98     3115.38     43.79 o 
   6   3  16     1080.85     1047.99     28.58 o 
   7   3  16        4.91       21.09      9.90 o 
   8   3  16      633.18      619.53     21.63 o 
   9   3  16     2579.53     2674.28     45.21 o 
  10   3  16        0.29        5.78     11.43 o 
   0   4  16       28.71       32.94      9.34 o 
   1   4  16     1136.69     1046.67     18.32 o 
   2   4  16      179.01      128.35      8.80 o 
   3   4  16     6224.85     6398.65     50.90 o 
   4   4  16     1176.68     1177.66     22.16 o 
   5   4  16       58.94       54.31      7.94 o 
   6   4  16      848.37      813.68     19.54 o 
   7   4  16     7058.36     7420.53    146.45 o 
   8   4  16      165.65      142.55     14.13 o 
   9   4  16      406.40      415.41     19.92 o 
  10   4  16       38.28       26.47     11.51 o 
  11   4  16      461.79      530.06     45.63 o 
   1   5  16     1029.33     1068.06     21.66 o 
   2   5  16     1414.75     1434.40     21.97 o 
   3   5  16       19.28       22.52     10.31 o 
   4   5  16      116.72      100.12      9.93 o 
   5   5  16      160.28      154.48      9.95 o 
   6   5  16      498.51      467.39     14.54 o 
   7   5  16      397.94      337.78     16.45 o 
   8   5  16      129.91      120.08     12.47 o 
   9   5  16     2261.01     2373.30     39.00 o 
  10   5  16       40.44       57.13     19.99 o 
   0   6  16      269.39      229.23     15.23 o 
   1   6  16     1026.80      952.35     18.23 o 
   2   6  16     1865.85     1890.06     28.57 o 
   3   6  16     7815.66     8219.12     71.12 o 
   4   6  16       93.44       93.58      9.42 o 
   5   6  16       41.56       31.24      7.56 o 
   6   6  16      122.94       98.35      9.42 o 
   7   6  16     4869.31     5209.24     59.86 o 
   8   6  16      755.27      742.16     22.39 o 
   9   6  16      126.76      105.69     12.55 o 
  10   6  16       81.44       69.68     17.98 o 
   1   7  16      803.53      816.79     24.36 o 
   2   7  16      622.24      667.24     17.15 o 
   3   7  16     1507.87     1543.60     25.68 o 
   4   7  16      315.22      345.31     15.36 o 
   5   7  16     3335.96     3424.78     40.77 o 
   6   7  16       29.07       27.79      7.78 o 
   7   7  16        5.66        5.18      8.22 o 
   8   7  16       26.73       24.89     10.05 o 
   9   7  16     1440.22     1579.32     32.38 o 
  10   7  16      152.80      118.06     34.33 o 
   0   8  16       67.40       61.59     11.41 o 
   1   8  16     1999.28     1923.97     33.48 o 
   2   8  16       40.30       32.67      8.34 o 
   3   8  16     5656.28     5852.50     59.76 o 
   4   8  16      573.76      519.12     16.31 o 
   5   8  16       78.05       43.31      8.59 o 
   6   8  16       76.17       68.10      9.52 o 
   7   8  16     4076.17     4255.21     52.93 o 
   8   8  16       50.02       65.20     11.57 o 
   9   8  16      830.93      778.94     33.34 o 
   1   9  16     1061.37     1113.79     20.83 o 
   2   9  16      368.95      396.80     15.18 o 
   3   9  16      561.15      558.11     18.18 o 
   4   9  16      206.82      152.38     11.34 o 
   5   9  16       90.72       93.44     10.14 o 
   6   9  16      945.45      934.82     21.70 o 
   7   9  16      145.14      121.11     11.73 o 
   8   9  16     1197.39     1283.60     28.79 o 
   9   9  16      959.13     1085.22     46.01 o 
   0  10  16      236.20      265.26     17.36 o 
   1  10  16     1234.69     1171.64     23.11 o 
   2  10  16        0.93        2.16      7.36 o 
   3  10  16     2410.69     2451.12     36.78 o 
   4  10  16      779.19      727.96     19.18 o 
   5  10  16      106.20       88.53     10.44 o 
   6  10  16      750.86      772.56     20.59 o 
   7  10  16     1935.51     2027.32     33.11 o 
   8  10  16       81.82       89.96     17.88 o 
   1  11  16      798.16      868.16     20.77 o 
   2  11  16      855.48      873.40     22.03 o 
   3  11  16     1106.93     1141.71     24.00 o 
   4  11  16       59.83       52.03      9.33 o 
   5  11  16      300.71      290.39     18.01 o 
   6  11  16       29.57       28.21      9.30 o 
   7  11  16       76.39       97.22     15.08 o 
   0  12  16      663.37      629.83     24.64 o 
   1  12  16     2041.68     2040.93     32.04 o 
   2  12  16      291.06      280.43     14.38 o 
   3  12  16     4205.12     4283.47     51.96 o 
   4  12  16       16.77       13.08      8.87 o 
   5  12  16       46.51       43.66      9.84 o 
   6  12  16        9.98        0.79     13.28 o 
   7  12  16     1657.99     1593.94     82.40 o 
   1  13  16      664.90      712.37     19.99 o 
   2  13  16       43.34       40.78      9.64 o 
   3  13  16      322.61      339.63     17.27 o 
   4  13  16      153.66      153.40     12.64 o 
   5  13  16      492.22      472.25     51.17 o 
   0  14  16      251.51      170.11     19.89 o 
   1  14  16      303.81      278.59     29.13 o 
   2  14  16        4.39        4.22     17.06 o 
   3  14  16     1254.79     1302.88     76.20 o 
   2  15  16      164.64      112.75     35.44 o 
   1   0  17      146.19      106.06     13.96 o 
   2   0  17     7978.49     7951.10    105.71 o 
   3   0  17      384.28      385.35     21.23 o 
   4   0  17      781.48      798.24     28.73 o 
   5   0  17      835.83      673.92     35.01 o 
   6   0  17     1927.22     2042.17     60.61 o 
   7   0  17       10.61       13.42     15.38 o 
   8   0  17     4611.11     4774.45    103.88 o 
   9   0  17       29.14       16.74     17.30 o 
  10   0  17      873.01     1008.50     69.77 o 
   0   1  17    10539.44    11010.57    144.18 o 
   1   1  17        6.06        7.15      6.52 o 
   2   1  17      119.25       89.88     10.87 o 
   3   1  17      176.49      136.22     10.98 o 
   4   1  17     1681.50     1673.75     29.16 o 
   5   1  17      221.48      197.74     16.32 o 
   6   1  17      456.38      467.20     22.09 o 
   7   1  17      149.12      146.33     16.03 o 
   8   1  17      383.12      361.67     21.85 o 
   9   1  17      297.29      255.37     20.09 o 
  10   1  17     2751.73     3025.12     85.36 o 
   1   2  17      149.46      136.42     10.74 o 
   2   2  17     7376.11     7381.68    121.94 o 
   3   2  17      304.12      305.19     13.85 o 
   4   2  17     1480.95     1446.41     32.69 o 
   5   2  17       59.48       51.68     10.48 o 
   6   2  17     2154.54     2196.09     44.86 o 
   7   2  17      130.04      142.47     16.10 o 
   8   2  17     3392.43     3623.98     62.39 o 
   9   2  17      140.19      148.87     17.39 o 
  10   2  17      132.06      150.31     26.08 o 
   0   3  17     1156.70     1132.39     32.16 o 
   1   3  17      458.78      421.57     15.80 o 
   2   3  17      111.91      126.77     10.63 o 
   3   3  17     1988.87     1957.68     27.93 o 
   4   3  17     4427.63     4564.10     57.80 o 
   5   3  17      278.83      293.10     17.95 o 
   6   3  17     1447.61     1432.59     36.01 o 
   7   3  17       16.83       14.87     14.73 o 
   8   3  17     1437.83     1497.67     50.52 o 
   9   3  17       24.37       25.70     21.72 o 
  10   3  17     1195.17     1344.75     77.30 o 
   1   4  17      132.03      113.63     10.23 o 
   2   4  17     3135.18     3290.48     54.09 o 
   3   4  17      159.33      137.61     12.07 o 
   4   4  17     3392.03     3296.23     38.64 o 
   5   4  17      433.75      413.12     16.04 o 
   6   4  17     7047.01     7249.50     80.87 o 
   7   4  17      105.49      114.32     13.31 o 
   8   4  17     1458.41     1533.77     39.38 o 
   9   4  17      195.11      158.96     17.86 o 
  10   4  17       44.23       23.48     27.91 o 
   0   5  17     3729.39     3776.08     55.05 o 
   1   5  17       48.86       28.92      7.05 o 
   2   5  17     1142.78     1079.29     19.75 o 
   3   5  17       21.72       13.86      7.55 o 
   4   5  17     3100.84     3102.96     37.67 o 
   5   5  17       25.23       18.43      7.92 o 
   6   5  17      713.43      710.34     23.41 o 
   7   5  17      315.17      296.05     17.21 o 
   8   5  17      838.38      777.75     25.00 o 
   9   5  17       18.46       17.16     12.64 o 
  10   5  17      534.13      524.96     46.07 o 
   1   6  17      609.28      627.32     15.77 o 
   2   6  17     3962.84     4096.61     41.69 o 
   3   6  17      426.21      391.81     14.92 o 
   4   6  17     4662.10     4628.38     49.06 o 
   5   6  17      133.33      109.06     10.48 o 
   6   6  17     3255.62     3333.23     45.00 o 
   7   6  17       26.60        2.51      9.15 o 
   8   6  17      553.69      517.32     28.74 o 
   9   6  17       91.61       69.54     17.14 o 
   0   7  17     3823.24     3825.00     57.29 o 
   1   7  17      228.35      169.31     10.67 o 
   2   7  17       95.31       92.64     10.03 o 
   3   7  17      956.71     1017.45     21.50 o 
   4   7  17     1542.44     1545.09     26.48 o 
   5   7  17       61.90       38.67      8.67 o 
   6   7  17      611.68      501.14     16.74 o 
   7   7  17      122.74      110.40     12.46 o 
   8   7  17      724.49      717.77     23.86 o 
   9   7  17       20.94       34.56     13.36 o 
   1   8  17       56.73       23.88      7.79 o 
   2   8  17     4939.45     5054.12     52.55 o 
   3   8  17        3.12       -7.36      7.36 o 
   4   8  17      158.81      119.09     10.66 o 
   5   8  17       11.75        5.28      7.44 o 
   6   8  17     1074.30     1072.24     29.02 o 
   7   8  17        2.15       10.18     10.09 o 
   8   8  17     2740.84     3032.47     66.17 o 
   0   9  17     4886.77     4919.38    117.11 o 
   1   9  17       30.79       12.82      8.16 o 
   2   9  17      286.83      226.06     12.99 o 
   3   9  17       52.81       40.86      9.11 o 
   4   9  17     1188.78     1218.83     24.46 o 
   5   9  17        1.52        6.59      7.85 o 
   6   9  17     1074.50     1062.76     23.74 o 
   7   9  17       88.94       90.28     13.92 o 
   8   9  17       71.08       71.99     21.18 o 
   1  10  17       42.61       17.33      8.32 o 
   2  10  17     3439.44     3576.97     43.58 o 
   3  10  17        0.12       -2.10      7.99 o 
   4  10  17      202.56      145.15     11.58 o 
   5  10  17      588.27      577.41     18.52 o 
   6  10  17      840.71      796.70     21.48 o 
   7  10  17       65.77       52.06     14.07 o 
   0  11  17     4348.21     4469.42     66.79 o 
   1  11  17       68.13       50.90      9.61 o 
   2  11  17        1.31       30.71      9.08 o 
   3  11  17       70.15       61.18     10.01 o 
   4  11  17      787.87      701.90     21.55 o 
   5  11  17        3.82       -8.45      8.45 o 
   6  11  17      227.23      200.53     21.07 o 
   1  12  17       42.44       31.21      9.57 o 
   2  12  17     2188.93     2173.22     36.57 o 
   3  12  17      724.61      744.12     21.16 o 
   4  12  17      872.53      894.99     29.96 o 
   0  13  17      781.76      815.80     57.59 o 
   1  13  17        6.28        3.72     14.27 o 
   2  13  17      348.64      334.03     45.19 o 
   3  13  17       87.29       43.41     30.79 o 
   2  14  17      837.80      868.07     65.12 o 
   0   0  18     4687.79     4645.59    130.69 o 
   1   0  18      573.30      671.25     30.43 o 
   2   0  18      847.80      817.40     30.11 o 
   3   0  18     6739.65     6958.44     98.45 o 
   4   0  18      765.76      679.04     27.47 o 
   5   0  18       13.09       31.58     17.06 o 
   6   0  18      364.57      328.92     27.81 o 
   7   0  18     2326.40     2268.13     67.62 o 
   8   0  18      174.47      163.39     69.55 o 
   9   0  18      275.42      292.16     47.18 o 
   1   1  18     3663.30     3573.70     48.95 o 
   2   1  18      852.34      858.20     20.54 o 
   3   1  18       94.47       84.40     10.37 o 
   4   1  18      285.14      262.65     15.45 o 
   5   1  18     3581.75     3608.41     69.59 o 
   6   1  18       12.13       10.52     10.76 o 
   7   1  18       33.34       13.85     11.76 o 
   8   1  18      625.79      692.46     28.09 o 
   9   1  18     1151.38     1243.20     55.12 o 
   0   2  18     5380.89     5527.47     99.17 o 
   1   2  18      446.16      469.84     20.51 o 
   2   2  18        0.50       21.64      8.53 o 
   3   2  18      926.93      872.83     21.06 o 
   4   2  18      716.03      616.69     20.67 o 
   5   2  18     1039.79      964.11     58.24 o 
   6   2  18      253.76      270.79     19.25 o 
   7   2  18     2921.40     3055.97     56.49 o 
   8   2  18        8.35       10.60     11.72 o 
   9   2  18      168.50      142.93     25.75 o 
   1   3  18     1047.76      979.07     22.17 o 
   2   3  18      315.75      286.77     16.30 o 
   3   3  18      735.09      674.07     21.12 o 
   4   3  18     1488.09     1532.29     31.55 o 
   5   3  18     2119.54     2121.02     43.76 o 
   6   3  18      843.76      838.65     29.01 o 
   7   3  18       99.48       59.79     13.96 o 
   8   3  18       25.88       35.12     13.24 o 
   9   3  18      886.02      911.93     66.01 o 
   0   4  18     1011.72      984.94     31.93 o 
   1   4  18     2214.55     2257.40     34.38 o 
   2   4  18      840.04      775.93     20.40 o 
   3   4  18     2153.61     2222.02     53.15 o 
   4   4  18     1063.69     1043.90     30.27 o 
   5   4  18      285.22      305.02     21.82 o 
   6   4  18      306.00      331.55     20.76 o 
   7   4  18     1751.73     1851.48     48.39 o 
   8   4  18      256.51      279.49     27.75 o 
   9   4  18      158.88      148.63     38.10 o 
   1   5  18     3657.95     3725.78     46.81 o 
   2   5  18       70.02       65.26     12.22 o 
   3   5  18     1853.09     1770.54     33.71 o 
   4   5  18      490.34      477.68     19.07 o 
   5   5  18     1707.41     1754.17     39.63 o 
   6   5  18     2633.09     2849.11     63.52 o 
   7   5  18      271.65      295.15     24.71 o 
   8   5  18       11.75      -16.08     16.08 o 
   0   6  18      251.42      216.90     16.30 o 
   1   6  18     1724.70     1695.04     30.77 o 
   2   6  18       16.00       -1.33      7.64 o 
   3   6  18     1788.74     1757.23     30.73 o 
   4   6  18     1597.29     1686.39     30.26 o 
   5   6  18       26.24       25.65      9.42 o 
   6   6  18      672.17      654.91     23.02 o 
   7   6  18      811.20      825.95     26.10 o 
   8   6  18      381.94      389.03     29.95 o 
   1   7  18     2181.64     2237.38     30.39 o 
   2   7  18      248.07      217.69     12.52 o 
   3   7  18       89.69       82.38      9.83 o 
   4   7  18      550.89      513.09     16.75 o 
   5   7  18      356.92      326.40     14.55 o 
   6   7  18      774.01      793.68     22.94 o 
   7   7  18        5.95       23.42     16.99 o 
   8   7  18      331.03      290.17     38.76 o 
   0   8  18     4289.19     4527.90     97.64 o 
   1   8  18      587.33      514.18     16.72 o 
   2   8  18       94.19       55.80      9.29 o 
   3   8  18      570.46      595.83     17.75 o 
   4   8  18      203.53      189.80     12.57 o 
   5   8  18      295.93      300.29     14.43 o 
   6   8  18      209.91      177.08     12.99 o 
   7   8  18     1489.56     1633.19     61.13 o 
   1   9  18      243.49      262.86     13.62 o 
   2   9  18      563.20      551.45     17.43 o 
   3   9  18      968.70      951.99     22.03 o 
   4   9  18       19.39        6.47      8.40 o 
   5   9  18     3809.92     4006.82     48.24 o 
   6   9  18       16.78       10.61     11.04 o 
   7   9  18      138.49      164.57     24.36 o 
   0  10  18     2943.31     3181.56     55.04 o 
   1  10  18      302.48      278.98     14.46 o 
   2  10  18       91.72       57.18      9.95 o 
   3  10  18     2031.10     2059.46     36.84 o 
   4  10  18      142.81      148.18     12.56 o 
   5  10  18       16.71       36.59     11.90 o 
   6  10  18       27.77       21.95     17.71 o 
   1  11  18     1772.10     1898.51     31.96 o 
   2  11  18      741.47      773.21     21.12 o 
   3  11  18        3.96       12.93      9.83 o 
   4  11  18        2.98       16.63     14.31 o 
   0  12  18      586.46      557.52     50.50 o 
   1  12  18      171.97      156.93     20.58 o 
   2  12  18        0.12       -8.86     24.59 o 
   1   0  19     1733.56     1709.37     52.58 o 
   2   0  19     1158.38     1035.58     54.08 o 
   3   0  19      781.70      738.08     28.79 o 
   4   0  19     2462.77     2479.00     67.47 o 
   5   0  19     7028.41     7296.54    178.75 o 
   6   0  19      373.08      389.66     48.73 o 
   7   0  19      269.47      228.90     27.80 o 
   8   0  19        6.49      -11.52     24.14 o 
   0   1  19      389.29      434.67     28.33 o 
   1   1  19       35.34       39.62      9.92 o 
   2   1  19     1126.80     1189.67     27.74 o 
   3   1  19     1509.15     1458.36     27.64 o 
   4   1  19      786.99      756.03     24.12 o 
   5   1  19      385.41      331.35     20.87 o 
   6   1  19      250.29      262.12     19.91 o 
   7   1  19     1353.89     1462.11     39.13 o 
   8   1  19      512.13      523.19     51.83 o 
   1   2  19     3724.86     3608.99     56.76 o 
   2   2  19      172.72      155.57     19.34 o 
   3   2  19      312.31      263.94     15.53 o 
   4   2  19        1.72        4.32      9.15 o 
   5   2  19     1718.32     1615.12     38.64 o 
   6   2  19      992.39     1048.37     42.39 o 
   7   2  19      191.84      154.61     19.67 o 
   8   2  19      182.34      177.20     36.55 o 
   0   3  19      241.97      240.23     19.63 o 
   1   3  19      182.79      164.70     12.66 o 
   2   3  19      305.78      307.75     16.12 o 
   3   3  19      481.28      429.87     20.99 o 
   4   3  19     1080.91     1024.70     30.14 o 
   5   3  19      308.84      263.18     21.27 o 
   6   3  19      373.44      414.84     22.69 o 
   7   3  19      873.06      863.74     39.30 o 
   8   3  19        2.00       37.21     27.69 o 
   1   4  19     3449.44     3477.32     45.45 o 
   2   4  19     1849.15     1906.78     32.42 o 
   3   4  19     1441.60     1364.95     34.84 o 
   4   4  19       85.31       89.16     13.86 o 
   5   4  19     2313.45     2342.50     56.31 o 
   6   4  19       67.00       46.11     13.55 o 
   7   4  19      793.38      788.77     40.83 o 
   8   4  19      763.14      848.58     60.47 o 
   0   5  19     4938.91     5099.63    111.74 o 
   1   5  19     1655.86     1616.90     30.23 o 
   2   5  19        3.55        3.56      8.88 o 
   3   5  19      735.55      730.66     22.87 o 
   4   5  19      292.18      215.85     29.00 o 
   5   5  19      160.20      138.07     15.71 o 
   6   5  19       89.18       63.34     17.00 o 
   7   5  19      391.69      449.87     49.17 o 
   8   5  19        3.95       21.04     27.91 o 
   1   6  19     3099.32     3149.94     46.84 o 
   2   6  19     1502.37     1579.41     32.79 o 
   3   6  19      564.04      527.22     20.36 o 
   4   6  19       17.50        9.85      9.75 o 
   5   6  19     2031.17     2227.60     46.69 o 
   6   6  19        7.36       12.13     17.46 o 
   0   7  19     1266.54     1146.24     37.25 o 
   1   7  19      155.84      139.80     12.38 o 
   2   7  19       19.25       13.48      8.87 o 
   3   7  19      219.25      192.45     13.55 o 
   4   7  19       61.01       68.64     13.04 o 
   5   7  19      486.38      509.45     21.72 o 
   6   7  19      104.04      114.96     31.67 o 
   7   7  19      952.93      960.22     58.48 o 
   1   8  19     2159.65     2278.93     34.05 o 
   2   8  19      174.54      177.18     12.50 o 
   3   8  19      261.29      212.71     13.27 o 
   4   8  19       11.88       22.57      9.42 o 
   5   8  19     2052.96     2201.29     60.53 o 
   6   8  19      727.40      738.01     39.10 o 
   0   9  19        5.53        7.39     11.55 o 
   1   9  19       78.77       56.76      9.76 o 
   2   9  19       39.44       43.06      9.52 o 
   3   9  19     1312.05     1416.09     27.51 o 
   4   9  19     1085.21     1159.23     29.73 o 
   5   9  19       57.50      102.12     19.37 o 
   1  10  19     1750.04     1826.94     36.60 o 
   2  10  19      280.24      288.35     21.10 o 
   3  10  19       97.87       99.90     15.64 o 
   4  10  19      420.06      432.56     96.02 o 
   0  11  19      357.79      388.52     44.74 o 
   1  11  19       73.04       96.00     18.49 o 
   2  11  19      492.52      511.67     54.05 o 
   0   0  20     6793.89     7324.90    185.62 o 
   1   0  20      253.97      267.96     24.87 o 
   2   0  20     1222.08     1207.38     68.00 o 
   3   0  20       72.13       37.01     13.37 o 
   4   0  20     3282.27     3335.10     81.46 o 
   5   0  20        1.34       -5.79     16.70 o 
   6   0  20     2774.41     3060.29    108.76 o 
   1   1  20       14.64       -7.31     10.88 o 
   2   1  20      821.09      831.88     24.38 o 
   3   1  20       36.12       42.76     11.45 o 
   4   1  20      453.15      472.36     23.16 o 
   5   1  20       51.72       48.01     15.30 o 
   6   1  20     1740.70     1873.71     58.72 o 
   7   1  20      133.51      170.11     35.66 o 
   0   2  20     4526.70     4538.16    136.00 o 
   1   2  20      124.67      156.10     14.00 o 
   2   2  20      239.65      245.02     15.61 o 
   3   2  20      153.77      130.78     15.01 o 
   4   2  20     2798.65     2925.58     53.47 o 
   5   2  20        4.57       -2.29     11.89 o 
   6   2  20     1637.38     1790.49     57.95 o 
   7   2  20       27.60       44.97     27.91 o 
   1   3  20      439.68      480.25     23.72 o 
   2   3  20      426.31      447.75     19.31 o 
   3   3  20      402.71      410.17     21.02 o 
   4   3  20       19.22       14.58     11.84 o 
   5   3  20       90.62       69.24     17.16 o 
   6   3  20     1220.49     1284.60     49.83 o 
   7   3  20        2.70      -11.96     23.04 o 
   0   4  20     7610.33     8064.50    203.12 o 
   1   4  20       99.23       59.60     10.58 o 
   2   4  20       89.80       79.62     13.57 o 
   3   4  20       12.18        5.13     11.15 o 
   4   4  20     2851.76     2847.57     58.92 o 
   5   4  20       16.02       14.84     14.33 o 
   1   5  20       68.57       57.94     10.69 o 
   2   5  20     2010.36     2093.59     38.76 o 
   3   5  20      293.86      295.25     19.99 o 
   4   5  20      184.76      169.54     17.46 o 
   5   5  20       36.21       59.27     18.72 o 
   0   6  20     6757.54     7891.06    185.18 o 
   1   6  20      267.37      220.90     16.04 o 
   2   6  20       81.47       54.54     11.35 o 
   3   6  20      124.01       89.72     12.94 o 
   4   6  20     1842.32     1953.76     50.20 o 
   5   6  20      249.24      273.78     37.21 o 
   1   7  20        0.17        0.00      9.95 o 
   2   7  20      316.49      384.96     18.76 o 
   3   7  20        0.60      -10.35     10.35 o 
   4   7  20       17.55       23.26     23.70 o 
   5   7  20        1.22      -20.60     20.60 o 
   0   8  20     2802.90     2810.16     90.26 o 
   1   8  20       68.98       58.52     13.42 o 
   2   8  20       31.85       36.42     12.13 o 
   3   8  20       25.51       27.07     39.10 o 
   4   8  20     2073.00     2378.50     88.82 o 
   1   9  20       41.75       36.59     12.91 o 
   2   9  20      621.85      688.67     26.71 o 
   3   9  20       27.65       14.84     25.47 o 
   0  10  20     2701.42     2876.44    106.54 o 
   1  10  20       77.19       70.37     22.20 o 
   1   0  21     3744.53     4100.07     92.38 o 
   2   0  21        1.63       -0.14     23.81 o 
   3   0  21        5.11       13.71     27.80 o 
   4   0  21      169.96      153.06     32.34 o 
   5   0  21     2368.74     2513.40     95.91 o 
   0   1  21     1224.26     1100.68     58.37 o 
   1   1  21      133.78      150.71     16.34 o 
   2   1  21       12.25       16.21     12.04 o 
   3   1  21     1367.62     1399.46     48.21 o 
   4   1  21      766.55      696.19     52.05 o 
   5   1  21      192.70      145.66     47.18 o 
   6   1  21     1074.22     1194.12     67.78 o 
   1   2  21     1030.75      981.76     48.44 o 
   2   2  21       33.92       27.68     10.14 o 
   3   2  21      672.69      697.73     27.14 o 
   4   2  21        1.08        2.44     21.04 o 
   0   3  21     1801.88     1890.24     82.07 o 
   1   3  21      574.98      594.62     22.45 o 
   2   3  21      261.57      264.83     17.12 o 
   3   3  21      448.68      431.49     25.81 o 
   4   3  21      172.92      124.78     21.84 o 
   1   4  21     2098.75     2201.53     41.77 o 
   2   4  21      113.77      112.98     15.62 o 
   3   4  21      420.42      439.95     61.93 o 
   4   4  21       44.86       35.62     17.38 o 
   0   5  21     2339.34     2446.27     56.29 o 
   1   5  21      772.50      764.44     24.68 o 
   2   5  21       23.75       29.55     14.81 o 
   3   5  21      508.45      520.08     32.95 o 
   4   5  21      906.88      899.53     58.03 o 
   1   6  21     1878.64     2029.41     49.45 o 
   2   6  21        1.89        7.10     12.85 o 
   0   7  21      655.19      710.89     38.76 o 
   1   7  21      364.80      355.41     29.91 o 
   2   7  21        0.98        9.08     19.27 o 
   0   0  22     1834.51     1926.64     87.94 o 
   1   0  22        2.06       40.98     25.47 o 
   2   0  22       26.60        9.52     22.59 o 
   1   1  22      774.99      851.82    107.10 o 
   2   1  22     1021.87     1137.26     45.89 o 
   3   1  22       74.96       83.95     28.80 o 
   0   2  22      879.18      996.77     63.57 o 
   1   2  22       92.62       40.13     18.00 o 
   2   2  22        7.06       -3.96     15.57 o 
   3   2  22      775.40      836.14     86.83 o 
   1   3  22     1045.21     1192.80     67.56 o 
   2   3  22      715.90      699.51     51.39 o 
   3   3  22      319.17      249.63     37.66 o 
   0   4  22      336.77      245.43     45.63 o 
   1   4  22      681.20      676.49     36.08 o 
   2   4  22       53.80       40.31     23.70 o 
                                                 
